# Supplementary material for: Detection of Escherichia coli O157:H7 in imported meat products from Saudi Arabian ports in 2017
Source: Sci Rep. 2023 Mar 14;13:4222. doi: 10.1038/s41598-023-30486-2 (PMC10015049; doi:10.1038/s41598-023-30486-2)
Supplement: Supplementary file 1 — Supplementary Information 1. [file 41598_2023_30486_MOESM1_ESM.xlsx]

## Sheet: Sheet1
GROUP_NAME	LOGIN_DATE	ORIGINAL_SAMPLE	SAMPLE_NUMBER	SAMPLE_TYPE	C_REF_NO	DESCRIPTION	MANUFACTURER CODE	T_MANUFA_COUNTRY	RELEASED_ON	REPORTED_NAME2	RESULT
DFCL	2017-01-19 14:20:28	132136	132136	Inspection	1438041719009-002	Beef Meat	Company L	Australia	2017-01-25 08:02:52	E. coli O157:H7	Pass
RFML	2017-01-24 12:30:02	132537	132539	Transferred	1438042004051-001	Beef Meat	Company M	Australia	2017-01-29 14:51:40	E. coli O157:H7	Pass
RFML	2017-01-29 13:09:33	133057	133059	Transferred	1438042604028-001	Beef Meat	Company M	Australia	2017-01-31 12:16:15	E. coli O157:H7	Pass
RFCL	2017-03-26 13:00:27	138824	138824	Inspection	1438061901008000	Beef Meat	Unknown	Australia	2017-04-04 11:26:36	E. coli O157:H7	Pass
RFCL	2017-03-26 13:02:20	138825	138825	Inspection	1438061901008000	Beef Meat	Unknown	Australia	2017-04-04 11:28:21	E. coli O157:H7	Pass
RFCL	2017-06-15 11:52:10	149461	149461	Inspection	1.70806e+18	Beef Meat	Unknown	Australia	2017-06-17 10:55:32	E. coli O157:H7	Pass
RFML	2017-04-26 11:59:40	143278	143280	Transferred	1438072504016-001	Beef Meat	Unknown	Australia	2017-04-27 14:14:05	E. coli O157:H7	Pass
RFCL	2017-04-13 14:41:42	141909	141909	Inspection	1438071201012000	Beef Meat	Unknown	Australia	2017-04-23 11:21:11	E. coli O157:H7	Pass
GROUP_NAME	LOGIN_DATE	ORIGINAL_SAMPLE	SAMPLE_NUMBER	SAMPLE_TYPE	C_REF_NO	DESCRIPTION	MANUFACTURER CODE	T_MANUFA_COUNTRY	RELEASED_ON	REPORTED_NAME2	RESULT
DFCL	2017-04-19 14:50:27	142481	142481	Inspection	1438072021059-002	Beef Meat	Company N	Brazil	2017-04-23 15:32:53	E. coli O157:H7	Failed
RFCL	2017-12-23 12:38:04	171031	171031	Imported Food_Inspection	1439032901034000	Beef Meat	Unknown	Brazil	2018-01-01 13:51:43	E. coli O157:H7	Pass
RFCL	2017-10-11 17:18:25	162315	162315	LAB_Transferred	1439011322012000	Beef Meat	Company N	Brazil	2017-10-20 13:16:08	E. coli O157:H7	Pass
RFCL	2017-09-26 17:30:07	160257	160258	Imported Food_Inspection	1438122901014000	Beef Meat	Unknown	Brazil	2017-10-02 14:43:45	E. coli O157:H7	Pass
RFCL	2017-09-18 14:34:41	159606	159606	LAB_Transferred	1438122104056000	Beef Meat	Company O	Brazil	2017-10-02 13:53:54	E. coli O157:H7	Pass
RFCL	2017-09-15 14:17:38	159073	159073	LAB_Transferred	1438120804064000	Beef Meat	Company P	Brazil	2017-09-26 08:58:31	E. coli O157:H7	Pass
RFCL	2017-08-22 08:43:38	156510	156510	Inspection	1438110404032000	Beef Meat	Unknown	Brazil	2017-08-30 14:07:05	E. coli O157:H7	Pass
RFCL	2017-03-26 18:03:01	138883	138884	Inspection	10606211	Beef Meat	Unknown	Brazil	2017-04-02 14:33:21	E. coli O157:H7	Pass
RFCL	2017-08-07 09:27:54	154476	154476	Inspection	1438110904053000	Beef Meat	Unknown	Brazil	2017-08-10 14:54:38	E. coli O157:H7	Pass
RFCL	2017-07-27 17:07:03	153263	153263	Inspection	1438101922015000	Beef Meat	Company O	Brazil	2017-08-03 11:09:55	E. coli O157:H7	Pass
DFCL	2017-03-27 13:55:25	138962	138963	Inspection	0207060000000000-069	Beef Meat	Company Q	Brazil	2017-03-31 12:17:39	E. coli O157:H7	Pass
DFCL	2017-03-27 14:07:37	138968	138969	Inspection	0207060000000000-070	Beef Meat	Company N	Brazil	2017-03-31 12:09:36	E. coli O157:H7	Pass
DFCL	2017-03-27 14:22:03	138973	138974	Inspection	0207060000000000-099	Beef Meat	Company R	Brazil	2017-04-01 11:57:24	E. coli O157:H7	Pass
RFML	2017-06-15 15:09:06	149579	149581	Transferred	1438091622024-001	Beef Meat	Company S	Brazil	2017-06-17 14:50:51	E. coli O157:H7	Pass
RFML	2017-06-15 14:58:06	149576	149578	Transferred	1438091022004-001	Beef Meat	Company S	Brazil	2017-06-17 14:51:01	E. coli O157:H7	Pass
RFML	2017-06-04 13:43:24	147826	147827	Transferred	1438090204093-001	Beef Meat	Company S	Brazil	2017-06-07 14:57:14	E. coli O157:H7	Pass
RFCL	2017-03-28 09:11:33	139157	139158	Inspection	10606225	Beef Meat	Company N	Brazil	2017-04-02 15:18:56	E. coli O157:H7	Pass
RFCL	2017-03-28 09:17:50	139169	139170	Inspection	10606227	Beef Meat	Company N	Brazil	2017-04-02 15:21:38	E. coli O157:H7	Pass
RFCL	2017-03-28 09:21:23	139175	139176	Inspection	10606228	Beef Meat	Company N	Brazil	2017-04-02 15:22:31	E. coli O157:H7	Pass
RFML	2017-05-22 11:45:16	146212	146214	Transferred	1438081904064-001	Beef Meat	Company T	Brazil	2017-05-23 11:48:26	E. coli O157:H7	Pass
RFML	2017-05-21 09:42:12	146119	146119	Transferred	1438082004003-001	Beef Meat	Unknown	Brazil	2017-05-22 13:51:26	E. coli O157:H7	Pass
RFCL	2017-05-18 10:16:44	145973	145973	Inspection	1438081401018000	Beef Meat	Company U	Brazil	2017-05-21 13:44:47	E. coli O157:H7	Pass
RFML	2017-05-16 12:50:28	145713	145715	Transferred	1438081704054-001	Beef Meat	Unknown	Brazil	2017-05-17 14:10:50	E. coli O157:H7	Pass
RFML	2017-05-16 12:43:17	145703	145705	Transferred	1438081322030-001	Beef Meat	Unknown	Brazil	2017-05-17 14:09:34	E. coli O157:H7	Pass
DFCL	2017-03-28 10:51:13	139247	139248	Inspection	0207060000000000-079	Beef Meat	Company V	Brazil	2017-04-01 11:57:24	E. coli O157:H7	Pass
RFML	2017-05-15 13:04:41	145542	145544	Transferred	1438081404071-001	Beef Meat	Company N §	Brazil	2017-05-16 15:09:20	E. coli O157:H7	Pass
RFML	2017-05-14 12:40:38	145400	145402	Transferred	1438081304041-001	Beef Meat	Unknown	Brazil	2017-05-15 15:07:58	E. coli O157:H7	Pass
RFML	2017-05-10 12:41:53	145050	145052	Transferred	1438080522042-001	Beef Meat	Unknown	Brazil	2017-05-11 11:01:13	E. coli O157:H7	Pass
RFML	2017-05-10 12:36:58	145046	145048	Transferred	1438080822010-004	Beef Meat	Unknown	Brazil	2017-05-11 11:01:14	E. coli O157:H7	Pass
RFML	2017-05-10 12:27:47	145033	145035	Transferred	1438080522031-009	Beef Meat	Unknown	Brazil	2017-05-11 11:01:13	E. coli O157:H7	Pass
DFCL	2017-05-08 10:07:40	144681	144681	Inspection	1438080421008-002	Beef Meat	Company N	Brazil	2017-05-13 11:46:00	E. coli O157:H7	Pass
DFCL	2017-05-08 10:01:26	144680	144680	Inspection	1438080421008-001	Beef Meat	Company N	Brazil	2017-05-13 14:06:33	E. coli O157:H7	Pass
RFML	2017-03-28 12:57:41	139297	139297	Transferred	1438062004059-001	Beef Meat	Company W	Brazil	2017-04-03 11:59:03	E. coli O157:H7	Pass
RFML	2017-05-07 13:00:23	144588	144590	Transferred	1438072722021-004	Beef Meat	Unknown	Brazil	2017-05-09 14:24:57	E. coli O157:H7	Pass
RFCL	2017-05-05 11:20:52	144423	144423	Transferred	1438072804032000	Beef Meat	Unknown	Brazil	2017-05-11 17:13:18	E. coli O157:H7	Pass
RFCL	2017-05-05 11:18:46	144422	144422	Transferred	1438072904022000	Beef Meat	Unknown	Brazil	2017-05-11 14:15:22	E. coli O157:H7	Pass
RFCL	2017-05-05 11:16:13	144421	144421	Transferred	1438072904013000	Beef Meat	Unknown	Brazil	2017-05-14 14:03:37	E. coli O157:H7	Pass
RFML	2017-03-28 15:22:38	139380	139382	Transferred	1438061904047-001	Beef Meat	Company Q	Brazil	2017-03-30 13:40:43	E. coli O157:H7	Pass
RFML	2017-05-01 14:50:46	143963	143965	Transferred	1438080304014-001	Beef Meat	Unknown	Brazil	2017-05-03 15:03:30	E. coli O157:H7	Pass
RFML	2017-05-01 14:46:43	143955	143957	Transferred	1438072622016-001	Beef Meat	Unknown	Brazil	2017-05-03 15:02:59	E. coli O157:H7	Pass
RFML	2017-05-01 14:29:06	143944	143944	Transferred	1438072322034-001	Beef Meat	Company S	Brazil	2017-05-03 15:02:09	E. coli O157:H7	Pass
RFML	2017-04-30 14:36:23	143768	143769	Transferred	1438072804029-001	Beef Meat	Company N	Brazil	2017-05-03 10:47:21	E. coli O157:H7	Pass
RFML	2017-04-30 14:26:21	143763	143765	Inspection	1438072704007-001	Beef Meat	Unknown	Brazil	2017-05-03 10:42:44	E. coli O157:H7	Pass
DFCL	2017-03-29 09:26:56	139402	139402	Inspection	1438062721034-001	Beef Meat	Company N	Brazil	2017-04-06 10:16:35	E. coli O157:H7	Pass
DFCL	2017-03-29 09:32:34	139403	139403	Inspection	1438062721034-002	Beef Meat	Company N	Brazil	2017-04-16 15:01:54	E. coli O157:H7	Pass
DFCL	2017-03-29 09:41:03	139404	139405	Inspection	0207060000000000-139	Beef Meat	Company V	Brazil	2017-04-05 10:09:59	E. coli O157:H7	Pass
DFCL	2017-03-29 09:53:41	139410	139411	Inspection	0207060000000000-147	Beef Meat	Company X	Brazil	2017-04-06 10:16:35	E. coli O157:H7	Pass
RFML	2017-04-30 14:12:46	143748	143749	Transferred	1438072804008-001	Beef Meat	Company S	Brazil	2017-05-03 10:47:21	E. coli O157:H7	Pass
RFML	2017-04-30 11:10:58	143702	143704	Transferred	1438072704040-001	Beef Meat	Unknown	Brazil	2017-05-02 12:08:54	E. coli O157:H7	Pass
DFCL	2017-03-29 10:07:00	139427	139428	Inspection	0207060000000000-141	Beef Meat	Company V	Brazil	2017-04-06 10:16:35	E. coli O157:H7	Pass
DFCL	2017-03-29 10:19:41	139431	139432	Inspection	0207060000000000-129	Beef Meat	Company W	Brazil	2017-04-05 13:23:52	E. coli O157:H7	Pass
RFCL	2017-04-27 08:57:18	143396	143396	Inspection	1438072204040000	Beef Meat	Unknown	Brazil	2017-05-03 13:14:58	E. coli O157:H7	Pass
DFCL	2017-03-29 11:30:07	139497	139498	Inspection	0207060000000000-117	Beef Meat	Company CH	Brazil	2017-04-02 14:53:59	E. coli O157:H7	Pass
DFCL	2017-03-29 11:50:57	139500	139501	Inspection	0207060000000000-116	Beef Meat	Company N	Brazil	2017-04-02 14:45:45	E. coli O157:H7	Pass
RFCL	2017-04-27 08:54:58	143395	143395	Inspection	1438072604002000	Beef Meat	Unknown	Brazil	2017-05-02 11:18:18	E. coli O157:H7	Pass
DFCL	2017-03-29 12:41:49	139512	139513	Inspection	0207060000000000-112	Beef Meat	Unknown	Brazil	2017-04-05 10:09:59	E. coli O157:H7	Pass
DFCL	2017-03-29 12:54:35	139523	139524	Inspection	0207060000000000-113	Beef Meat	Unknown	Brazil	2017-04-05 10:09:59	E. coli O157:H7	Pass
DFCL	2017-03-29 13:04:51	139531	139532	Inspection	0207060000000000-119	Beef Meat	Company N	Brazil	2017-04-07 11:44:06	E. coli O157:H7	Pass
RFCL	2017-04-27 08:29:07	143387	143387	Inspection	1438072204069000	Beef Meat	Company N	Brazil	2017-05-01 11:47:02	E. coli O157:H7	Pass
DFCL	2017-03-29 13:24:34	139545	139546	Inspection	0207060000000000-114	Beef Meat	Company S	Brazil	2017-04-05 10:09:59	E. coli O157:H7	Pass
DFCL	2017-03-29 13:37:54	139551	139552	Inspection	0207060000000000-159	Beef Meat	Unknown	Brazil	2017-04-06 11:05:13	E. coli O157:H7	Pass
DFCL	2017-03-29 13:47:55	139559	139560	Inspection	0207060000000000-161	Beef Meat	Company S	Brazil	2017-04-06 10:16:36	E. coli O157:H7	Pass
DFCL	2017-03-29 14:10:44	139588	139589	Inspection	0207060000000000-158	Beef Meat	Company N	Brazil	2017-04-06 10:16:36	E. coli O157:H7	Pass
DFCL	2017-03-29 14:17:56	139598	139599	Inspection	0207060000000000-160	Beef Meat	Company N	Brazil	2017-04-06 10:16:36	E. coli O157:H7	Pass
DFCL	2017-03-29 14:25:03	139601	139602	Inspection	0207060000000000-163	Beef Meat	Company N	Brazil	2017-04-06 10:16:36	E. coli O157:H7	Pass
DFCL	2017-03-29 14:33:02	139604	139605	Inspection	0207060000000000-134	Beef Meat	Company Y	Brazil	2017-04-05 13:23:52	E. coli O157:H7	Pass
DFCL	2017-04-26 14:16:49	143308	143308	Inspection	1438072022032-002	Beef Meat	Unknown	Brazil	2017-04-30 11:17:26	E. coli O157:H7	Pass
DFCL	2017-04-26 13:57:11	143303	143303	Inspection	1438072522016-003	Beef Meat	Unknown	Brazil	2017-04-29 12:15:41	E. coli O157:H7	Pass
DFCL	2017-04-26 13:40:24	143301	143301	Inspection	1438072022034-002	Beef Meat	Unknown	Brazil	2017-04-30 09:47:36	E. coli O157:H7	Pass
RFML	2017-04-26 11:46:34	143273	143275	Transferred	1438071922019-001	Beef Meat	Unknown	Brazil	2017-04-27 14:12:52	E. coli O157:H7	Pass
DFCL	2017-03-30 11:44:16	139711	139711	Inspection	1438062921033-001	Beef Meat	Company N	Brazil	2017-04-16 15:00:29	E. coli O157:H7	Pass
DFCL	2017-04-25 08:53:56	143035	143035	Inspection	1438072507037-001	Beef Meat	Company Z	Brazil	2017-04-29 11:49:52	E. coli O157:H7	Pass
DFCL	2017-04-03 10:15:38	140224	140224	Inspection	1438070521024-001	Beef Meat	Company AA	Brazil	2017-04-16 15:12:30	E. coli O157:H7	Pass
RFCL	2017-04-13 11:31:29	141841	141841	Inspection	1438070608008000	Beef Meat	Unknown	Brazil	2017-04-16 14:05:15	E. coli O157:H7	Pass
RFCL	2017-04-13 11:36:03	141843	141843	Inspection	1438070608008000	Beef Meat	Unknown	Brazil	2017-04-16 12:22:18	E. coli O157:H7	Pass
RFCL	2017-04-13 11:37:22	141845	141845	Inspection	1438070608008000	Beef Meat	Unknown	Brazil	2017-04-17 13:04:17	E. coli O157:H7	Pass
DFCL	2017-04-19 14:42:08	142480	142480	Inspection	1438072021059-001	Beef Meat	Company N	Brazil	2017-04-23 13:21:18	E. coli O157:H7	Pass
DFCL	2017-04-19 14:20:51	142477	142477	Inspection	1438071904059-002	Beef Meat	Company AB	Brazil	2017-04-23 13:21:18	E. coli O157:H7	Pass
DFCL	2017-04-19 14:10:13	142475	142475	Inspection	1438071904059-001	Beef Meat	Company AB	Brazil	2017-04-23 14:57:42	E. coli O157:H7	Pass
DFCL	2017-04-19 08:57:00	142368	142368	Inspection	1438071804043-001	Beef Meat	Company N	Brazil	2017-04-23 13:22:13	E. coli O157:H7	Pass
DFCL	2017-04-19 09:03:29	142370	142370	Inspection	1438071604025-001	Beef Meat	Company N	Brazil	2017-04-23 15:32:53	E. coli O157:H7	Pass
DFCL	2017-04-19 09:20:34	142386	142386	Inspection	1438071604068-001	Beef Meat	Company Y	Brazil	2017-04-23 13:21:51	E. coli O157:H7	Pass
DFCL	2017-04-19 09:27:39	142387	142387	Inspection	1438071604021-001	Beef Meat	Company N	Brazil	2017-04-23 15:12:59	E. coli O157:H7	Pass
DFCL	2017-03-28 16:38:23	139388	139389	Inspection	0207060000000000-136	Offal (cow)§	Company N	Brazil	2017-04-05 10:09:59	E. coli O157:H7	Pass
DFCL	2017-03-28 15:12:59	139377	139377	Inspection	0207060000000000-138	Offal (cow)§	Company AC	Brazil	2017-04-13 13:33:42	E. coli O157:H7	Pass
DFCL	2017-03-27 16:34:57	138993	138993	Inspection	0207060000000000-105	Offal (cow)§	Company G	Brazil	2017-04-01 12:06:59	E. coli O157:H7	Pass
DFCL	2017-03-27 13:42:58	138956	138957	Inspection	0207060000000000-076	Offal (cow)§	Company N	Brazil	2017-03-31 12:06:20	E. coli O157:H7	Pass
DFCL	2017-03-27 12:49:25	138936	138936	Inspection	0207060000000000-078	Offal (cow)§	Company AC	Brazil	2017-03-30 12:03:16	E. coli O157:H7	Pass
DFCL	2017-03-28 15:41:26	139384	139384	Inspection	0207060000000000-133	Beef mix (+Liver)§	Company K	Brazil	2017-04-13 13:32:44	E. coli O157:H7	Failed
DFCL	2017-03-27 16:39:46	138994	138994	Inspection	0207060000000000-106	Beef mix (+Liver)§	Company G	Brazil	2017-04-01 12:05:46	E. coli O157:H7	Pass
DFCL	2017-04-26 10:31:07	143208	143208	Inspection	1438072321023-002	Bones (beef)§	Company AD	Brazil	2017-05-03 12:20:41	E. coli O157:H7	Pass		Two ID numbers were merged here (One sample
GROUP_NAME	LOGIN_DATE	ORIGINAL_SAMPLE	SAMPLE_NUMBER	SAMPLE_TYPE	C_REF_NO	DESCRIPTION	MANUFACTURER CODE	T_MANUFA_COUNTRY	RELEASED_ON	REPORTED_NAME2	RESULT
RFCL	2017-04-27 11:56:05	143440	143440	Inspection	1056/2/C/T	Beef Meat	Unknown	Jordan	2017-05-09 10:41:34	E. coli O157:H7	Pass
RFCL	2017-04-26 14:37:32	143317	143317	Inspection	1057/2/C/T	Beef Meat	Unknown	Jordan	2017-05-04 15:26:58	E. coli O157:H7	Pass
RFCL	2017-04-26 14:37:32	143316	143316	Inspection	1057/2/C/T	Beef Meat	Unknown	Jordan	2017-05-04 15:25:52	E. coli O157:H7	Pass
RFCL	2017-04-26 14:37:32	143315	143315	Inspection	1057/2/C/T	Beef Meat	Unknown	Jordan	2017-05-04 15:25:08	E. coli O157:H7	Pass
RFCL	2017-04-26 14:37:32	143314	143314	Inspection	1057/2/C/T	Beef Meat	Unknown	Jordan	2017-05-04 15:24:34	E. coli O157:H7	Pass
RFCL	2017-04-27 11:56:05	143438	143438	Inspection	1056/2/C/T	Meat (beef)	Unknown	Jordan	2017-05-08 13:46:52	E. coli O157:H7	Pass
GROUP_NAME	LOGIN_DATE	ORIGINAL_SAMPLE	SAMPLE_NUMBER	SAMPLE_TYPE	C_REF_NO	DESCRIPTION	MANUFACTURER CODE	T_MANUFA_COUNTRY	RELEASED_ON	REPORTED_NAME2	RESULT
RFCL	2017-08-20 15:25:49	156396	156397	Inspection	1.70806e+18	Beef Meat	Company AE	New Zealand	2017-08-24 14:00:12	E. coli O157:H7	Pass
RFCL	2017-08-20 15:22:01	156391	156392	Inspection	1.70806e+18	Beef Meat	Company AE	New Zealand	2017-08-24 13:59:59	E. coli O157:H7	Pass
GROUP_NAME	LOGIN_DATE	ORIGINAL_SAMPLE	SAMPLE_NUMBER	SAMPLE_TYPE	C_REF_NO	DESCRIPTION	MANUFACTURER CODE	T_MANUFA_COUNTRY	RELEASED_ON	REPORTED_NAME2	RESULT
RFCL	2017-04-25 17:00:58	143165	143165	Inspection	1059/2/T/C	Beef Meat	Company AF	United Arab Emirates	2017-05-01 11:47:05	E. coli O157:H7	Pass
RFCL	2017-04-25 17:00:58	143164	143164	Inspection	1059/2/T/C	Beef Meat	Company AF	United Arab Emirates	2017-05-01 11:47:07	E. coli O157:H7	Pass
DFCL	2017-04-24 14:47:23	142976	142976	Inspection	1438072121039-002	Beef Meat	Company AH ǂ	United Arab Emirates	2017-04-29 12:16:33	E. coli O157:H7	Pass
DFCL	2017-04-24 14:41:09	142975	142975	Inspection	1438072121039-001	Beef Meat	Company AH ǂ	United Arab Emirates	2017-04-29 12:09:47	E. coli O157:H7	Pass
DFCL	2017-04-24 14:26:33	142974	142974	Inspection	1438072121043-003	Beef Meat	Company AG	United Arab Emirates	2017-04-29 12:51:22	E. coli O157:H7	Pass
DFCL	2017-04-24 14:20:30	142972	142972	Inspection	1438072121043-002	Beef Meat	Company AH ǂ	United Arab Emirates	2017-04-29 12:51:04	E. coli O157:H7	Pass
DFCL	2017-04-24 14:14:10	142971	142971	Inspection	1438072121043-001	Beef Meat	Company AH ǂ	United Arab Emirates	2017-04-29 12:12:34	E. coli O157:H7	Pass
DFCL	2017-04-24 14:00:52	142967	142967	Inspection	1438072121040-005	Beef Meat	Company AH ǂ	United Arab Emirates	2017-04-29 12:13:39	E. coli O157:H7	Pass
DFCL	2017-04-24 13:50:56	142964	142964	Inspection	1438072121040-003	Beef Meat	Company AH ǂ	United Arab Emirates	2017-04-29 12:50:42	E. coli O157:H7	Pass
DFCL	2017-04-24 13:45:18	142962	142962	Inspection	1438072121040-002	Beef Meat	Company AH ǂ	United Arab Emirates	2017-04-29 12:11:26	E. coli O157:H7	Pass
DFCL	2017-04-24 13:27:51	142959	142959	Inspection	1438072121042-003	Beef Meat	Company AH ǂ	United Arab Emirates	2017-04-29 12:50:30	E. coli O157:H7	Pass
DFCL	2017-04-24 13:56:09	142966	142966	Inspection	1438072121040-004	Sausage (beef)§	Company AH ǂ	United Arab Emirates	2017-04-29 11:54:37	E. coli O157:H7	Pass
DFCL	2017-04-24 13:36:54	142961	142961	Inspection	1438072121040-001	Sausage (beef)§	Company AH ǂ	United Arab Emirates	2017-04-29 11:56:37	E. coli O157:H7	Pass
DFCL	2017-04-24 13:17:48	142957	142957	Inspection	1438072121042-002	Sausage (beef)§	Company AH ǂ	United Arab Emirates	2017-04-29 12:11:59	E. coli O157:H7	Pass
DFCL	2017-04-24 13:10:27	142955	142955	Inspection	1438072121042-001	Sausage (beef)§	Company AH ǂ	United Arab Emirates	2017-04-29 11:52:01	E. coli O157:H7	Pass
GROUP_NAME	LOGIN_DATE	ORIGINAL_SAMPLE	SAMPLE_NUMBER	SAMPLE_TYPE	C_REF_NO	DESCRIPTION	MANUFACTURER CODE	T_MANUFA_COUNTRY	RELEASED_ON	REPORTED_NAME2	RESULT
DFCL	2017-04-30 09:28:34	143645	143646	Inspection	1438072521023-003	Sausage (beef)§	Company AK	Philippines	2017-05-01 15:10:43	E. coli O157:H7	Pass
DFCL	2017-04-30 09:10:16	143639	143640	Inspection	1438072521023-001	Sausage (beef)§	Company AK	Philippines	2017-05-01 15:10:43	E. coli O157:H7	Pass
DFCL	2017-04-30 09:03:15	143635	143636	Inspection	1438072521023-002	Sausage (beef)§	Company AK	Philippines	2017-05-01 15:10:43	E. coli O157:H7	Pass
DFCL	2017-04-30 08:53:43	143632	143633	Inspection	1438072521023-004	Sausage (beef)§	Company AK	Philippines	2017-05-01 15:10:43	E. coli O157:H7	Pass
GROUP_NAME	LOGIN_DATE	ORIGINAL_SAMPLE	SAMPLE_NUMBER	SAMPLE_TYPE	C_REF_NO	DESCRIPTION	MANUFACTURER CODE	T_MANUFA_COUNTRY	RELEASED_ON	REPORTED_NAME2	RESULT
RFCL	2017-09-26 17:27:15	160256	160256	LAB_Transferred	2.01708e+17	Beef Meat	Unknown§	Spain	2017-10-05 10:39:18	E. coli O157:H7	Pass
GROUP_NAME	LOGIN_DATE	ORIGINAL_SAMPLE	SAMPLE_NUMBER	SAMPLE_TYPE	C_REF_NO	DESCRIPTION	MANUFACTURER CODE	T_MANUFA_COUNTRY	RELEASED_ON	REPORTED_NAME2	RESULT
RFML	2017-01-01 12:06:13	129709	129710	Transferred	1438031822003-001	Beef Meat	Company B	India	2017-01-05 14:00:24	E. coli O157:H7	Failed
RFCL	2017-12-28 15:33:50	171864	171864	Imported Food_Inspection	1439040604026000	Beef Meat	Unknown	India	2018-01-15 14:57:06	E. coli O157:H7	Failed
DFCL	2017-01-09 12:54:43	130711	130711	Inspection	1438040721008-002	Beef Meat	Company AL	India	2017-01-19 14:57:46	E. coli O157:H7	Failed
RFML	2017-03-06 13:09:03	136406	136717	Transferred	1438052804004-001	Beef Meat	Company D	India	2017-03-08 14:19:00	E. coli O157:H7	Failed
RFML	2017-03-12 13:35:00	137434	137434	Transferred	1438060804016-001	Beef Meat	Company F	India	2017-03-16 14:33:01	E. coli O157:H7	Failed
RFML	2017-03-19 12:31:02	138136	138136	Transferred	1438060904004-001	Beef Meat	Company F	India	2017-03-21 10:34:33	E. coli O157:H7	Failed
RFML	2017-06-07 13:39:04	148368	148368	Transferred	1438090504059-001	Beef Meat	Company AM	India	2017-06-16 13:56:45	E. coli O157:H7	Failed
RFML	2017-06-04 14:13:58	147854	147854	Transferred	1438090104039-001	Beef Meat	Company AN	India	2017-06-11 12:05:56	E. coli O157:H7	Failed
RFML	2017-06-04 13:37:11	147819	147821	Transferred	1438082622003-003	Beef Meat	Company D	India	2017-06-07 14:47:51	E. coli O157:H7	Failed
RFCL	2017-05-28 10:42:06	147085	147085	Inspection	1438082808005000	Beef Meat	Unknown	India	2017-06-06 12:47:43	E. coli O157:H7	Failed
RFML	2017-05-15 13:12:48	145545	145545	Transferred	1438081404063-001	Beef Meat	Company C	India	2017-05-16 15:10:24	E. coli O157:H7	Failed
RFML	2017-04-03 15:10:03	140287	140287	Transferred	1438062804081-001	Beef Meat	Company D	India	2017-04-09 13:45:12	E. coli O157:H7	Failed
RFML	2017-04-03 15:42:22	140292	140292	Transferred	1438062904025-001	Beef Meat	Company E	India	2017-04-09 13:45:12	E. coli O157:H7	Failed
DFCL	2017-04-10 09:18:02	141024	141024	Inspection	1438070921001-001	Beef Meat	Company A	India	2017-04-16 14:02:58	E. coli O157:H7	Failed
DFCL	2017-04-10 09:24:19	141025	141025	Inspection	1438070604107-001	Beef Meat	Company D	India	2017-04-20 13:01:08	E. coli O157:H7	Failed
DFCL	2017-04-10 09:25:16	141026	141026	Inspection	1438070921001-002	Beef Meat	Company A	India	2017-04-16 15:04:21	E. coli O157:H7	Failed
DFCL	2017-04-10 09:40:15	141032	141032	Inspection	1438070921004-001	Beef Meat	Company A	India	2017-04-16 14:10:57	E. coli O157:H7	Failed
DFCL	2017-04-10 09:45:13	141033	141033	Inspection	1438070921004-002	Beef Meat	Company A	India	2017-04-16 14:06:08	E. coli O157:H7	Failed
DFCL	2017-04-10 10:01:58	141040	141040	Inspection	1438070921004-005	Beef Meat	Company A	India	2017-04-16 13:30:57	E. coli O157:H7	Failed
DFCL	2017-04-10 10:12:38	141050	141050	Inspection	1438070921002-001	Beef Meat	Company A	India	2017-04-16 14:04:40	E. coli O157:H7	Failed
DFCL	2017-04-10 11:02:08	141068	141068	Inspection	1438070921005-003	Beef Meat	Company A	India	2017-04-22 10:46:56	E. coli O157:H7	Failed
DFCL	2017-04-10 11:05:34	141073	141073	Inspection	1438070921005-004	Beef Meat	Company A	India	2017-04-22 10:35:05	E. coli O157:H7	Failed
DFCL	2017-04-20 10:09:38	142584	142584	Inspection	1438071821058-007	Beef Meat	Company B	India	2017-04-28 09:45:07	E. coli O157:H7	Failed
DFCL	2017-04-20 10:05:22	142580	142580	Inspection	1438071821058-006	Beef Meat	Company B	India	2017-04-28 11:21:21	E. coli O157:H7	Failed
DFCL	2017-04-20 09:29:39	142568	142568	Inspection	1438071821057-007	Beef Meat	Company B	India	2017-04-26 13:52:54	E. coli O157:H7	Failed
DFCL	2017-04-20 09:10:38	142543	142543	Inspection	1438071821057-003	Beef Meat	Company B	India	2017-04-26 10:11:30	E. coli O157:H7	Failed
DFCL	2017-04-19 10:57:34	142448	142448	Inspection	1438072021011-001	Beef Meat	Company C	India	2017-04-23 13:21:18	E. coli O157:H7	Failed
DFCL	2017-04-19 11:06:34	142454	142454	Inspection	1438072021011-003	Beef Meat	Company C	India	2017-04-23 13:21:18	E. coli O157:H7	Failed
DFCL	2017-01-03 09:03:09	130045	130045	Inspection	1438040221028-001	Beef Meat	Company AO	India	2017-01-18 09:09:08	E. coli O157:H7	Pass
DFCL	2017-01-03 09:08:36	130047	130047	Inspection	1438040221028-002	Beef Meat	Company AO	India	2017-01-18 09:09:08	E. coli O157:H7	Pass
DFCL	2017-01-03 09:13:12	130048	130048	Inspection	1438040221028-003	Beef Meat	Company AO	India	2017-01-18 09:09:08	E. coli O157:H7	Pass
DFCL	2017-01-03 10:31:35	130071	130071	Inspection	1438033021040-001	Beef Meat	Company D	India	2017-01-18 09:09:08	E. coli O157:H7	Pass
DFCL	2017-01-03 10:37:03	130073	130073	Inspection	1438033021040-002	Beef Meat	Company D	India	2017-01-18 09:09:08	E. coli O157:H7	Pass
RFCL	2017-12-14 17:52:45	170097	170097	LAB_Transferred	1439031904038000	Beef Meat	Company B	India	2017-12-31 13:00:58	E. coli O157:H7	Pass
DFCL	2017-01-09 12:44:27	130706	130706	Inspection	1438040721008-001	Beef Meat	Company AL	India	2017-01-18 09:09:09	E. coli O157:H7	Pass
DFCL	2017-01-09 13:01:27	130731	130731	Inspection	1438040721008-003	Beef Meat	CompanyAP	India	2017-01-18 09:13:55	E. coli O157:H7	Pass
RFML	2017-01-10 13:04:27	131019	131021	Transferred	1438040704039-001	Beef Meat	Company AN	India	2017-01-15 11:13:54	E. coli O157:H7	Pass
RFML	2017-01-10 14:05:41	131066	131066	Transferred	1438032004019-001	Beef Meat	Company F	India	2017-01-11 13:31:07	E. coli O157:H7	Pass
DFCL	2017-01-16 14:19:56	131679	131679	Inspection	1438041321010-001	Beef Meat	Company B	India	2017-01-26 12:22:18	E. coli O157:H7	Pass
DFCL	2017-01-16 14:24:27	131680	131680	Inspection	1438041321010-002	Beef Meat	Company B	India	2017-01-25 11:36:59	E. coli O157:H7	Pass
DFCL	2017-01-16 14:29:56	131681	131681	Inspection	1438041321010-003	Beef Meat	Company B	India	2017-01-25 07:45:18	E. coli O157:H7	Pass
DFCL	2017-01-16 14:33:32	131682	131682	Inspection	1438041321010-004	Beef Meat	Company B	India	2017-01-25 07:57:25	E. coli O157:H7	Pass
DFCL	2017-01-16 14:39:01	131687	131687	Inspection	1438041321010-005	Beef Meat	Company B	India	2017-01-25 08:02:52	E. coli O157:H7	Pass
RFCL	2017-12-11 16:52:03	169575	169575	LAB_Transferred	1439031504010000	Beef Meat	Company AQ	India	2017-12-25 10:02:44	E. coli O157:H7	Pass
RFCL	2017-12-10 11:18:48	169354	169354	LAB_Transferred	1439031204060000	Beef Meat	Company B	India	2017-12-15 07:17:13	E. coli O157:H7	Pass
RFML	2017-02-15 13:48:03	134800	134802	Transferred	1438051422001-001	Beef Meat	Company E	India	2017-02-20 12:15:25	E. coli O157:H7	Pass
RFML	2017-02-20 13:09:36	135098	135098	Transferred	1438051804002-001	Beef Meat	Company E	India	2017-02-27 11:30:01	E. coli O157:H7	Pass
RFML	2017-02-20 13:16:01	135099	135099	Transferred	1438051804035-002	Beef Meat	Company E	India	2017-02-27 11:30:38	E. coli O157:H7	Pass
DFCL	2017-02-21 13:09:14	135205	135205	Inspection	1438051921015-001	Beef Meat	Company B	India	2017-02-25 10:41:08	E. coli O157:H7	Pass
DFCL	2017-02-21 13:16:43	135207	135207	Inspection	1438051921015-002	Beef Meat	Company B	India	2017-02-26 15:10:25	E. coli O157:H7	Pass
DFCL	2017-02-21 13:26:27	135210	135210	Inspection	1438051921015-003	Beef Meat	Company B	India	2017-02-25 12:53:24	E. coli O157:H7	Pass
DFCL	2017-02-21 13:40:20	135212	135212	Inspection	1438051921015-004	Beef Meat	Company B	India	2017-02-25 12:53:24	E. coli O157:H7	Pass
DFCL	2017-02-21 13:50:54	135220	135220	Inspection	1438051921015-005	Beef Meat	Company B	India	2017-02-26 15:22:39	E. coli O157:H7	Pass
RFCL	2017-10-11 17:25:11	162317	162317	LAB_Transferred	1439011422007000	Beef Meat	Company E	India	2017-10-23 12:12:19	E. coli O157:H7	Pass
DFCL	2017-02-21 13:58:53	135222	135222	Inspection	1438051921015-006	Beef Meat	Company B	India	2017-02-26 15:24:34	E. coli O157:H7	Pass
RFCL	2017-10-11 17:21:51	162316	162316	LAB_Transferred	1439010522026000	Beef Meat	Company E	India	2017-10-19 15:52:25	E. coli O157:H7	Pass
DFCL	2017-02-21 14:11:18	135226	135226	Inspection	1438051921015-007	Beef Meat	Company B	India	2017-02-26 15:02:55	E. coli O157:H7	Pass
DFCL	2017-02-21 14:21:03	135230	135230	Inspection	1438051921015-008	Beef Meat	Company B	India	2017-02-25 13:06:38	E. coli O157:H7	Pass
DFCL	2017-02-22 08:32:17	135326	135326	Inspection	1438051921016-001	Beef Meat	Company B	India	2017-02-25 10:55:26	E. coli O157:H7	Pass
DFCL	2017-02-22 08:38:38	135327	135327	Inspection	1438051921016-002	Beef Meat	Company B	India	2017-02-26 15:08:11	E. coli O157:H7	Pass
DFCL	2017-02-22 08:45:02	135328	135328	Inspection	1438051921016-003	Beef Meat	Company B	India	2017-02-26 15:25:16	E. coli O157:H7	Pass
DFCL	2017-02-22 08:51:02	135329	135329	Inspection	1438051921016-004	Beef Meat	Company B	India	2017-02-25 12:55:29	E. coli O157:H7	Pass
DFCL	2017-02-22 08:56:22	135330	135330	Inspection	1438051921016-005	Beef Meat	Company B	India	2017-02-26 15:21:52	E. coli O157:H7	Pass
DFCL	2017-02-22 09:00:10	135331	135331	Inspection	1438051921016-006	Beef Meat	Company B	India	2017-02-25 10:51:59	E. coli O157:H7	Pass
DFCL	2017-02-22 09:05:00	135336	135336	Inspection	1438051921016-007	Beef Meat	Company B	India	2017-02-26 15:00:41	E. coli O157:H7	Pass
DFCL	2017-02-22 09:09:42	135339	135339	Inspection	1438051921016-008	Beef Meat	Company B	India	2017-02-25 13:06:38	E. coli O157:H7	Pass
RFCL	2017-10-11 17:14:54	162314	162314	LAB_Transferred	1439011522003000	Beef Meat	Company E	India	2017-12-29 13:52:45	E. coli O157:H7	Pass
RFCL	2017-09-26 17:24:24	160255	160255	LAB_Transferred	1438122322025000	Beef Meat	Company E	India	2017-10-10 10:56:36	E. coli O157:H7	Pass
RFCL	2017-09-26 17:22:53	160254	160254	LAB_Transferred	20170214312002	Beef Meat	Company AN	India	2017-10-03 09:31:25	E. coli O157:H7	Pass
RFCL	2017-09-26 17:20:21	160253	160253	LAB_Transferred	20170214312001	Beef Meat	Company AN	India	2017-10-02 13:29:43	E. coli O157:H7	Pass
RFCL	2017-09-26 17:18:04	160252	160252	LAB_Transferred	1438122204080000	Beef Meat	Company AR	India	2017-10-05 10:37:25	E. coli O157:H7	Pass
RFCL	2017-09-26 17:14:44	160251	160251	LAB_Transferred	1438122322024000	Beef Meat	Company E	India	2017-10-10 10:58:25	E. coli O157:H7	Pass
RFML	2017-03-06 13:08:07	136396	136715	Transferred	1438052904012-001	Beef Meat	Company E	India	2017-03-08 14:48:54	E. coli O157:H7	Pass
RFML	2017-03-06 13:08:47	136397	136716	Transferred	1438052304049-001	Beef Meat	Company D	India	2017-03-08 14:49:23	E. coli O157:H7	Pass
DFCL	2017-03-05 10:22:12	136411	136411	Inspection	1438060121045-001	Beef Meat	Company AN	India	2017-03-08 09:09:15	E. coli O157:H7	Pass
RFCL	2017-09-14 13:15:44	159048	159048	LAB_Transferred	1438121404011000	Beef Meat	Company B	India	2017-09-25 15:59:14	E. coli O157:H7	Pass
RFCL	2017-09-14 13:13:38	159047	159047	LAB_Transferred	1438121404025000	Beef Meat	Company B	India	2017-09-26 08:58:07	E. coli O157:H7	Pass
RFCL	2017-09-06 16:22:50	158266	158266	Inspection	1438120804051000	Beef Meat	Company AS	India	2017-09-17 13:57:16	E. coli O157:H7	Pass
RFCL	2017-08-27 15:14:18	157021	157021	Inspection	1438120106026000	Beef Meat	Company AT	India	2017-08-31 14:08:57	E. coli O157:H7	Pass
RFCL	2017-08-25 15:28:34	156840	156840	Inspection	1438112806027000	Beef Meat	Company D	India	2017-08-30 14:12:30	E. coli O157:H7	Pass
RFCL	2017-08-25 15:13:55	156839	156839	Inspection	1438112522006000	Beef Meat	Company E	India	2017-08-30 14:11:31	E. coli O157:H7	Pass
DFCL	2017-03-07 12:44:36	136900	136900	Inspection	1438053021018-001	Beef Meat	Company B	India	2017-03-11 13:28:05	E. coli O157:H7	Pass
DFCL	2017-03-07 12:50:01	136902	136902	Inspection	1438053021017-001	Beef Meat	Company B	India	2017-03-11 13:28:05	E. coli O157:H7	Pass
DFCL	2017-03-07 12:50:19	136903	136903	Inspection	1438053021018-002	Beef Meat	Company B	India	2017-03-11 13:28:05	E. coli O157:H7	Pass
DFCL	2017-03-07 12:54:38	136904	136904	Inspection	1438053021017-002	Beef Meat	Company B	India	2017-03-11 13:29:58	E. coli O157:H7	Pass
DFCL	2017-03-07 12:56:32	136905	136905	Inspection	1438053021018-003	Beef Meat	Company B	India	2017-03-11 13:34:30	E. coli O157:H7	Pass
DFCL	2017-03-07 12:59:12	136906	136906	Inspection	1438053021017-003	Beef Meat	Company B	India	2017-03-11 13:54:41	E. coli O157:H7	Pass
DFCL	2017-03-07 13:03:07	136907	136907	Inspection	1438053021017-004	Beef Meat	Company B	India	2017-03-11 13:54:41	E. coli O157:H7	Pass
DFCL	2017-03-07 13:04:50	136908	136908	Inspection	1438053021018-004	Beef Meat	Company B	India	2017-03-11 13:54:41	E. coli O157:H7	Pass
DFCL	2017-03-07 13:08:19	136909	136909	Inspection	1438053021017-005	Beef Meat	Company B	India	2017-03-11 13:54:41	E. coli O157:H7	Pass
DFCL	2017-03-07 13:10:30	136910	136910	Inspection	1438053021018-005	Beef Meat	Company B	India	2017-03-11 14:10:27	E. coli O157:H7	Pass
DFCL	2017-03-07 13:12:58	136911	136911	Inspection	1438053021017-006	Beef Meat	Company B	India	2017-03-11 14:10:27	E. coli O157:H7	Pass
DFCL	2017-03-07 13:16:55	136912	136912	Inspection	1438053021017-007	Beef Meat	Company B	India	2017-03-12 09:18:06	E. coli O157:H7	Pass
DFCL	2017-03-07 13:18:44	136914	136914	Inspection	1438053021018-006	Beef Meat	Company B	India	2017-03-11 14:10:27	E. coli O157:H7	Pass
DFCL	2017-03-07 13:20:58	136915	136915	Inspection	1438053021017-008	Beef Meat	Company B	India	2017-03-11 14:11:49	E. coli O157:H7	Pass
DFCL	2017-03-07 13:29:14	136917	136917	Inspection	1438053021020-005	Beef Meat	Company B	India	2017-03-11 13:44:12	E. coli O157:H7	Pass
DFCL	2017-03-07 13:30:14	136918	136918	Inspection	1438053021020-001	Beef Meat	Company B	India	2017-03-11 14:14:18	E. coli O157:H7	Pass
DFCL	2017-03-07 13:33:22	136919	136919	Inspection	1438053021020-006	Beef Meat	Company B	India	2017-03-11 13:42:04	E. coli O157:H7	Pass
DFCL	2017-03-07 13:35:01	136920	136920	Inspection	1438053021020-002	Beef Meat	Company B	India	2017-03-11 14:14:19	E. coli O157:H7	Pass
DFCL	2017-03-07 13:37:46	136922	136922	Inspection	1438053021020-007	Beef Meat	Company B	India	2017-03-11 13:52:04	E. coli O157:H7	Pass
DFCL	2017-03-07 13:40:49	136923	136923	Inspection	1438053021020-003	Beef Meat	Company B	India	2017-03-11 14:14:19	E. coli O157:H7	Pass
DFCL	2017-03-07 13:42:27	136924	136924	Inspection	1438053021020-008	Beef Meat	Company B	India	2017-03-11 13:37:15	E. coli O157:H7	Pass
DFCL	2017-03-07 13:46:10	136925	136925	Inspection	1438053021020-004	Beef Meat	Company B	India	2017-03-11 14:14:19	E. coli O157:H7	Pass
DFCL	2017-03-07 13:50:31	136926	136926	Inspection	1438060721034-001	Beef Meat	Company D	India	2017-03-11 11:33:05	E. coli O157:H7	Pass
DFCL	2017-03-07 13:52:50	136928	136928	Inspection	1438060721034-005	Beef Meat	Company D	India	2017-03-11 14:05:48	E. coli O157:H7	Pass
DFCL	2017-03-07 13:56:01	136929	136929	Inspection	1438060721034-002	Beef Meat	Company D	India	2017-03-11 13:48:03	E. coli O157:H7	Pass
DFCL	2017-03-07 14:00:49	136930	136930	Inspection	1438060721034-003	Beef Meat	Company D	India	2017-03-11 11:31:05	E. coli O157:H7	Pass
DFCL	2017-03-07 14:02:06	136931	136931	Inspection	1438060721034-007	Beef Meat	Company D	India	2017-03-11 13:59:55	E. coli O157:H7	Pass
DFCL	2017-03-07 14:06:08	136932	136932	Inspection	1438060721034-004	Beef Meat	Company D	India	2017-03-11 13:46:18	E. coli O157:H7	Pass
DFCL	2017-03-07 14:06:30	136933	136933	Inspection	1438060721034-008	Beef Meat	Company D	India	2017-03-11 14:05:48	E. coli O157:H7	Pass
DFCL	2017-03-07 14:11:05	136935	136935	Inspection	1438060721034-006	Beef Meat	Company D	India	2017-03-11 14:05:48	E. coli O157:H7	Pass
DFCL	2017-03-08 12:33:55	137065	137065	Inspection	1438052221009-001	Beef Meat	Company AI ǂ	India	2017-03-15 12:39:28	E. coli O157:H7	Pass
DFCL	2017-03-08 12:42:10	137067	137067	Inspection	1438052221009-002	Beef Meat	Company AI ǂ	India	2017-03-15 12:38:41	E. coli O157:H7	Pass
DFCL	2017-03-08 12:50:29	137070	137070	Inspection	1438052221009-003	Beef Meat	Company AI ǂ	India	2017-03-15 09:15:26	E. coli O157:H7	Pass
RFCL	2017-08-24 09:25:53	156686	156686	Inspection	1438112404137000	Beef Meat	Unknown	India	2017-08-28 14:38:16	E. coli O157:H7	Pass
RFCL	2017-08-24 09:07:59	156682	156682	Inspection	1438112404136000	Beef Meat	Unknown	India	2017-08-27 14:32:21	E. coli O157:H7	Pass
RFCL	2017-08-24 09:02:00	156681	156681	Inspection	1438112204078000	Beef Meat	Unknown	India	2017-08-28 14:35:18	E. coli O157:H7	Pass
RFCL	2017-08-22 13:10:24	156562	156562	Inspection	1.70806e+18	Beef Meat	Unknown	India	2017-08-27 14:29:38	E. coli O157:H7	Pass
RFML	2017-03-08 14:31:12	137105	137105	Transferred	1438060704050-004	Beef Meat	Company E	India	2017-03-13 13:49:01	E. coli O157:H7	Pass
DFCL	2017-03-12 11:07:14	137367	137367	Inspection	1438060821038-001	Beef Meat	Company AO	India	2017-03-16 13:10:25	E. coli O157:H7	Pass
RFML	2017-03-12 12:56:48	137416	137416	Transferred	1438060906023-001	Beef Meat	Company AT	India	2017-03-15 13:17:49	E. coli O157:H7	Pass
RFML	2017-03-12 13:08:01	137421	137421	Transferred	1438060804034-001	Beef Meat	Company E	India	2017-03-15 13:19:47	E. coli O157:H7	Pass
RFML	2017-03-12 13:20:54	137425	137425	Transferred	1438060804092-001	Beef Meat	Company E	India	2017-03-15 13:18:37	E. coli O157:H7	Pass
RFML	2017-03-12 13:20:58	137426	137426	Transferred	1438060804036-001	Beef Meat	Company E	India	2017-03-15 13:19:13	E. coli O157:H7	Pass
RFCL	2017-08-22 08:40:21	156508	156508	Inspection	1438112304015000	Beef Meat	Unknown	India	2017-08-31 14:09:55	E. coli O157:H7	Pass
DFCL	2017-03-14 10:13:20	137686	137686	Inspection	1438061221006-001	Beef Meat	Company AO	India	2017-03-19 09:46:58	E. coli O157:H7	Pass
DFCL	2017-03-14 10:18:59	137687	137687	Inspection	1438061221006-002	Beef Meat	Company AO	India	2017-03-19 09:35:07	E. coli O157:H7	Pass
RFML	2017-03-19 09:01:34	138069	138069	Transferred	1438060904071-002	Beef Meat	Company D	India	2017-03-21 10:36:51	E. coli O157:H7	Pass
RFML	2017-03-19 09:09:02	138070	138070	Transferred	1438061304023-001	Beef Meat	Company D	India	2017-03-21 10:43:08	E. coli O157:H7	Pass
RFML	2017-03-19 09:14:40	138071	138071	Transferred	1438060622009-007	Beef Meat	Company B	India	2017-03-21 10:29:57	E. coli O157:H7	Pass
RFML	2017-03-19 09:19:54	138072	138072	Transferred	1438060806021-001	Beef Meat	Company D	India	2017-03-21 10:33:52	E. coli O157:H7	Pass
RFML	2017-03-19 09:24:49	138073	138073	Transferred	1438060904026-001	Beef Meat	Company F	India	2017-03-21 10:35:13	E. coli O157:H7	Pass
RFML	2017-03-19 09:31:03	138075	138075	Transferred	1438060322022-001	Beef Meat	Company E	India	2017-03-21 10:29:06	E. coli O157:H7	Pass
RFML	2017-03-19 09:37:01	138076	138076	Transferred	1438060904035-001	Beef Meat	Company F	India	2017-03-21 10:36:05	E. coli O157:H7	Pass
RFML	2017-03-19 09:42:06	138077	138077	Transferred	1438060922021-001	Beef Meat	Company E	India	2017-03-21 10:37:46	E. coli O157:H7	Pass
RFML	2017-03-19 09:47:08	138078	138078	Transferred	1438060622010-004	Beef Meat	Company E	India	2017-03-21 10:31:39	E. coli O157:H7	Pass
RFML	2017-03-19 09:53:23	138079	138079	Transferred	1438061022024-001	Beef Meat	Company E	India	2017-03-21 10:40:26	E. coli O157:H7	Pass
RFML	2017-03-19 09:59:47	138080	138080	Transferred	1438060922022-001	Beef Meat	Company E	India	2017-03-21 10:39:26	E. coli O157:H7	Pass
RFML	2017-03-19 10:07:28	138081	138081	Transferred	1438060322020-001	Beef Meat	Company E	India	2017-03-21 10:26:46	E. coli O157:H7	Pass
RFML	2017-03-19 10:19:52	138086	138086	Transferred	1438060322021-001	Beef Meat	Company E	India	2017-03-21 10:28:08	E. coli O157:H7	Pass
RFML	2017-03-19 10:26:50	138090	138090	Transferred	1438061022025-001	Beef Meat	Company E	India	2017-03-21 10:41:31	E. coli O157:H7	Pass
DFCL	2017-03-19 11:12:38	138106	138106	Inspection	1438061521030-001	Beef Meat	Company D	India	2017-03-22 10:56:52	E. coli O157:H7	Pass
DFCL	2017-03-19 11:17:15	138107	138107	Inspection	1438061521030-002	Beef Meat	Company D	India	2017-03-22 12:30:50	E. coli O157:H7	Pass
DFCL	2017-03-19 11:22:17	138112	138112	Inspection	1438061521030-003	Beef Meat	Company D	India	2017-03-22 11:03:13	E. coli O157:H7	Pass
RFML	2017-03-19 12:58:23	138148	138148	Transferred	1438061504053-001	Beef Meat	Company F	India	2017-03-23 14:36:51	E. coli O157:H7	Pass
RFML	2017-03-19 13:21:33	138170	138170	Transferred	1438061504054-001	Beef Meat	Company F	India	2017-03-26 08:57:49	E. coli O157:H7	Pass
RFCL	2017-03-19 14:38:01	138219	138219	Inspection	26162/D	Beef Meat	Company E	India	2017-03-26 15:03:28	E. coli O157:H7	Pass
RFCL	2017-08-14 15:33:55	155845	155845	Inspection	1.43811e+16	Beef Meat	Company AR	India	2017-08-20 09:43:14	E. coli O157:H7	Pass
DFCL	2017-03-21 12:27:17	138428	138428	Inspection	D/26103	Beef Meat	Company E	India	2017-03-25 12:15:25	E. coli O157:H7	Pass
RFML	2017-03-22 11:49:10	138572	138572	Transferred	1438061622011-001	Beef Meat	Company E	India	2017-03-23 14:34:20	E. coli O157:H7	Pass
RFML	2017-03-22 11:54:01	138579	138579	Transferred	1438061322032-001	Beef Meat	Company E	India	2017-03-23 14:35:25	E. coli O157:H7	Pass
RFCL	2017-08-08 14:54:00	154785	154785	Inspection	1.70806e+18	Beef Meat	Company AU ₸	India	2017-08-13 13:07:32	E. coli O157:H7	Pass
RFCL	2017-08-08 14:50:14	154780	154780	Inspection	1.70806e+18	Beef Meat	Company AU ₸	India	2017-08-16 14:38:46	E. coli O157:H7	Pass
RFCL	2017-08-08 14:48:07	154779	154779	Inspection	1.70806e+18	Beef Meat	Company AU ₸	India	2017-08-16 14:38:30	E. coli O157:H7	Pass
RFCL	2017-08-08 14:45:13	154775	154775	Inspection	1.70806e+18	Beef Meat	Company AU ₸	India	2017-08-16 14:54:10	E. coli O157:H7	Pass
RFCL	2017-08-08 14:42:51	154774	154774	Inspection	1.70806e+18	Beef Meat	Company AU ₸	India	2017-08-16 14:53:44	E. coli O157:H7	Pass
RFCL	2017-08-08 14:37:31	154770	154770	Inspection	1.70806e+18	Beef Meat	Company AU ₸	India	2017-08-13 13:07:13	E. coli O157:H7	Pass
RFCL	2017-08-02 12:56:47	153978	153978	Inspection	1438110304002000	Beef Meat	Unknown	India	2017-08-07 13:56:09	E. coli O157:H7	Pass
RFCL	2017-08-02 12:54:36	153977	153977	Inspection	1438102504040000	Beef Meat	Unknown	India	2017-08-07 13:55:47	E. coli O157:H7	Pass
RFCL	2017-08-02 12:51:26	153976	153976	Inspection	1438102504002000	Beef Meat	Unknown	India	2017-08-07 13:55:31	E. coli O157:H7	Pass
RFCL	2017-08-02 12:48:10	153975	153975	Inspection	1438110304055000	Beef Meat	Unknown	India	2017-08-07 13:55:20	E. coli O157:H7	Pass
RFCL	2017-08-02 12:45:55	153974	153974	Inspection	1438110104106000	Beef Meat	Unknown	India	2017-08-07 13:55:11	E. coli O157:H7	Pass
RFCL	2017-07-31 12:16:27	153601	153601	Inspection	1438102504008000	Beef Meat	Unknown	India	2017-08-07 13:50:42	E. coli O157:H7	Pass
RFCL	2017-07-31 12:14:22	153600	153600	Inspection	1438102904072000	Beef Meat	Unknown	India	2017-08-06 15:17:45	E. coli O157:H7	Pass
RFCL	2017-07-27 17:09:34	153264	153264	Inspection	1438102604045000	Beef Meat	Company AQ	India	2017-08-03 11:10:15	E. coli O157:H7	Pass
RFCL	2017-07-27 17:01:14	153262	153262	Inspection	1438102304082000	Beef Meat	Company AQ	India	2017-08-06 15:14:38	E. coli O157:H7	Pass
RFCL	2017-07-26 13:48:40	153059	153059	Inspection	1438101504076000	Beef Meat	Company AT	India	2017-08-06 15:10:24	E. coli O157:H7	Pass
RFCL	2017-07-23 14:50:15	152684	152684	Inspection	1438101905020000	Beef Meat	Company AT	India	2017-07-30 14:37:46	E. coli O157:H7	Pass
RFCL	2017-07-23 14:47:10	152683	152683	Inspection	1438102404008000	Beef Meat	Company AM	India	2017-07-30 14:32:16	E. coli O157:H7	Pass
RFCL	2017-07-20 13:08:06	152466	152466	Inspection	1438090204010000	Beef Meat	Company AQ	India	2017-07-30 12:57:49	E. coli O157:H7	Pass
RFCL	2017-07-18 15:17:23	152171	152171	Inspection	1438101604084000	Beef Meat	Company AQ	India	2017-07-26 11:34:56	E. coli O157:H7	Pass
RFCL	2017-07-18 15:10:24	152170	152170	Inspection	1438101604080000	Beef Meat	Company AQ	India	2017-07-26 11:34:40	E. coli O157:H7	Pass
RFCL	2017-07-17 13:12:12	151938	151938	Inspection	1463/2/T/C	Beef Meat	Company AQ	India	2017-07-24 09:53:19	E. coli O157:H7	Pass
RFCL	2017-07-17 13:12:12	151937	151937	Inspection	1463/2/T/C	Beef Meat	Company AQ	India	2017-07-24 09:52:47	E. coli O157:H7	Pass
RFCL	2017-07-17 13:12:11	151936	151936	Inspection	1463/2/T/C	Beef Meat	Company AQ	India	2017-07-24 09:52:10	E. coli O157:H7	Pass
RFCL	2017-07-17 13:12:11	151935	151935	Inspection	1463/2/T/C	Beef Meat	Company AQ	India	2017-07-24 09:51:36	E. coli O157:H7	Pass
RFCL	2017-07-16 13:57:37	151831	151831	Transferred	1438101104063000	Beef Meat	Company AQ	India	2017-07-24 08:50:27	E. coli O157:H7	Pass
RFCL	2017-07-16 13:53:37	151820	151820	Transferred	1438101504049000	Beef Meat	Company C	India	2017-07-24 08:50:09	E. coli O157:H7	Pass
RFCL	2017-07-03 13:40:12	150984	150984	Inspection	1438100604001000	Beef Meat	Unknown	India	2017-07-06 11:24:48	E. coli O157:H7	Pass
RFML	2017-06-28 14:34:47	150567	150569	Transferred	1438092604073-001	Beef Meat	Company AQ	India	2017-07-01 09:53:20	E. coli O157:H7	Pass
RFML	2017-06-28 14:09:13	150564	150566	Transferred	1438092904012-001	Beef Meat	Company AN	India	2017-07-01 09:53:20	E. coli O157:H7	Pass
RFCL	2017-06-22 14:01:16	150251	150251	Inspection	1438092204031000	Beef Meat	Unknown	India	2017-06-23 15:30:48	E. coli O157:H7	Pass
RFCL	2017-06-22 11:58:38	150215	150215	Inspection	1438091804104000	Beef Meat	Company AN	India	2017-06-24 11:36:40	E. coli O157:H7	Pass
RFCL	2017-03-27 18:29:41	139010	139010	Inspection	2017031201002000	Beef Meat	Unknown	India	2017-04-04 11:56:50	E. coli O157:H7	Pass
RFCL	2017-03-27 18:32:17	139011	139011	Inspection	2017031201002000	Beef Meat	Unknown	India	2017-04-02 14:36:52	E. coli O157:H7	Pass
RFCL	2017-03-27 18:36:15	139012	139012	Inspection	2017031201002000	Beef Meat	Unknown	India	2017-04-03 09:55:15	E. coli O157:H7	Pass
RFCL	2017-03-27 18:38:35	139013	139013	Inspection	2017031201002000	Beef Meat	Unknown	India	2017-04-02 14:38:05	E. coli O157:H7	Pass
RFCL	2017-03-27 18:40:20	139014	139014	Inspection	2017031201002000	Beef Meat	Unknown	India	2017-04-04 12:02:47	E. coli O157:H7	Pass
RFCL	2017-03-27 18:42:26	139015	139015	Inspection	2017031201002000	Beef Meat	Unknown	India	2017-04-02 14:38:57	E. coli O157:H7	Pass
RFCL	2017-06-22 11:57:01	150214	150214	Inspection	1438091904055000	Beef Meat	Company AN	India	2017-06-24 11:36:58	E. coli O157:H7	Pass
RFCL	2017-03-27 18:47:28	139017	139017	Inspection	1438062401032000	Beef Meat	Unknown	India	2017-04-02 14:40:12	E. coli O157:H7	Pass
RFCL	2017-06-22 11:55:21	150213	150213	Inspection	1438091904063000	Beef Meat	Company AN	India	2017-06-24 13:02:56	E. coli O157:H7	Pass
RFCL	2017-06-22 11:53:51	150212	150212	Inspection	1438091904066000	Beef Meat	Company AQ	India	2017-06-24 11:37:16	E. coli O157:H7	Pass
RFCL	2017-06-22 11:51:31	150211	150211	Inspection	1438091904062000	Beef Meat	Company AN	India	2017-06-24 12:03:25	E. coli O157:H7	Pass
RFCL	2017-06-22 11:49:55	150210	150210	Inspection	1438091804032000	Beef Meat	Company AN	India	2017-06-24 12:03:02	E. coli O157:H7	Pass
RFCL	2017-06-22 11:47:21	150209	150209	Inspection	1438091704071000	Beef Meat	Company AQ	India	2017-07-11 09:46:15	E. coli O157:H7	Pass
RFCL	2017-06-22 11:45:36	150208	150208	Inspection	1438091704090000	Beef Meat	Company AQ	India	2017-06-24 11:36:19	E. coli O157:H7	Pass
RFML	2017-06-21 14:49:03	150147	150147	Transferred	1438091704092-001	Beef Meat	Company AQ	India	2017-06-22 14:23:28	E. coli O157:H7	Pass
RFML	2017-06-21 14:19:39	150144	150146	Transferred	1438092004088-001	Beef Meat	Company AQ	India	2017-06-22 14:23:29	E. coli O157:H7	Pass
RFML	2017-06-21 14:11:30	150141	150143	Transferred	1438092004136-001	Beef Meat	Company C	India	2017-06-22 14:23:29	E. coli O157:H7	Pass
RFML	2017-06-21 13:58:45	150129	150131	Transferred	1438092204032-001	Beef Meat	Company AQ	India	2017-06-22 14:23:30	E. coli O157:H7	Pass
RFML	2017-06-18 14:29:10	149761	149763	Transferred	1438091804083-001	Beef Meat	Company AN	India	2017-06-20 14:13:17	E. coli O157:H7	Pass
RFML	2017-06-18 14:01:13	149745	149747	Transferred	1438091904006-001	Beef Meat	Company AN	India	2017-06-20 14:13:19	E. coli O157:H7	Pass
RFML	2017-06-13 15:16:12	149205	149207	Transferred	1438091304014-001	Beef Meat	Company C	India	2017-06-16 13:43:34	E. coli O157:H7	Pass
RFML	2017-06-13 14:55:44	149196	149198	Transferred	1438091304051-001	Beef Meat	Company C	India	2017-06-16 13:43:35	E. coli O157:H7	Pass
RFML	2017-06-13 14:23:03	149190	149192	Transferred	1438091304062-001	Beef Meat	Company C	India	2017-06-16 13:43:35	E. coli O157:H7	Pass
RFCL	2017-06-11 11:02:01	148820	148820	Inspection	1438091208026000	Beef Meat	Unknown	India	2017-06-14 14:50:09	E. coli O157:H7	Pass
RFML	2017-06-07 14:26:02	148404	148404	Transferred	1438090604030-001	Beef Meat	Company E	India	2017-06-11 14:33:13	E. coli O157:H7	Pass
RFML	2017-06-07 13:37:21	148364	148364	Transferred	1438090804029-001	Beef Meat	Company AN	India	2017-06-16 13:55:37	E. coli O157:H7	Pass
RFCL	2017-06-07 13:23:46	148357	148357	Inspection	1438090501029000	Beef Meat	Unknown	India	2017-06-16 16:05:18	E. coli O157:H7	Pass
RFCL	2017-06-07 13:20:51	148355	148355	Inspection	1438090501029000	Beef Meat	Unknown	India	2017-06-16 16:05:57	E. coli O157:H7	Pass
RFCL	2017-06-07 12:57:17	148332	148332	Inspection	1438090506048000	Beef Meat	Unknown	India	2017-06-13 13:35:55	E. coli O157:H7	Pass
RFCL	2017-06-07 12:55:17	148331	148331	Inspection	1438090504055000	Beef Meat	Unknown	India	2017-06-14 14:45:19	E. coli O157:H7	Pass
RFML	2017-06-06 14:24:30	148165	148167	Transferred	1438090504044-001	Beef Meat	Company C	India	2017-06-12 10:08:15	E. coli O157:H7	Pass
RFML	2017-06-04 15:39:26	147901	147903	Transferred	1438082822030-001	Beef Meat	Company E	India	2017-06-07 14:48:21	E. coli O157:H7	Pass
RFML	2017-06-04 15:05:58	147892	147894	Transferred	1438082822031-001	Beef Meat	Company E	India	2017-06-07 14:54:21	E. coli O157:H7	Pass
RFML	2017-06-04 14:54:25	147889	147891	Transferred	1438082904035-001	Beef Meat	Company AQ	India	2017-06-07 14:56:02	E. coli O157:H7	Pass
RFML	2017-06-04 14:29:29	147873	147875	Transferred	1438082822033-001	Beef Meat	Company E	India	2017-06-07 14:55:13	E. coli O157:H7	Pass
RFML	2017-06-04 14:09:38	147850	147850	Transferred	1438090204056-001	Beef Meat	Company AQ	India	2017-06-07 14:56:56	E. coli O157:H7	Pass
RFML	2017-06-04 13:53:53	147835	147837	Transferred	1438082822032-001	Beef Meat	Company E	India	2017-06-07 14:54:41	E. coli O157:H7	Pass
RFCL	2017-05-29 10:30:26	147159	147159	Inspection	1438082704031000	Beef Meat	Company AQ	India	2017-06-04 14:17:56	E. coli O157:H7	Pass
RFCL	2017-05-29 10:27:41	147158	147158	Inspection	1438082604054000	Beef Meat	Company AN	India	2017-06-04 14:15:40	E. coli O157:H7	Pass
RFCL	2017-05-29 10:25:37	147157	147157	Inspection	1438082604054000	Beef Meat	Company AN	India	2017-06-04 14:14:28	E. coli O157:H7	Pass
RFML	2017-05-28 11:55:44	147106	147108	Transferred	1438082604020-001	Beef Meat	Company AQ	India	2017-05-29 14:16:42	E. coli O157:H7	Pass
RFCL	2017-05-24 08:39:52	146617	146617	Inspection	1438082601005000	Beef Meat	Company AI ǂ	India	2017-05-28 13:12:45	E. coli O157:H7	Pass
RFCL	2017-05-24 08:37:47	146612	146612	Inspection	1438082601005000	Beef Meat	Company AI ǂ	India	2017-05-28 11:42:21	E. coli O157:H7	Pass
RFCL	2017-05-24 08:36:09	146611	146611	Inspection	1438082601005000	Beef Meat	Company AI ǂ	India	2017-05-28 11:42:18	E. coli O157:H7	Pass
RFML	2017-05-23 13:07:07	146507	146507	Transferred	1438082404031-001	Beef Meat	Company B	India	2017-05-25 13:31:21	E. coli O157:H7	Pass
RFML	2017-05-23 12:58:26	146504	146504	Transferred	1438081506037-001	Beef Meat	Company C	India	2017-05-25 13:31:21	E. coli O157:H7	Pass
RFML	2017-05-21 09:34:11	146117	146117	Transferred	1438081804040-001	Beef Meat	Company B	India	2017-05-22 13:51:26	E. coli O157:H7	Pass
RFML	2017-05-21 09:23:37	146114	146114	Transferred	1438081804071-001	Beef Meat	Company B	India	2017-05-22 13:51:25	E. coli O157:H7	Pass
RFCL	2017-05-18 13:40:25	146066	146066	Inspection	1438082108045000	Beef Meat	Unknown	India	2017-05-25 11:26:47	E. coli O157:H7	Pass
RFCL	2017-05-18 13:39:03	146064	146064	Inspection	1438082108020000	Beef Meat	Unknown	India	2017-05-25 11:28:55	E. coli O157:H7	Pass
RFML	2017-05-16 12:36:20	145700	145702	Transferred	1438080822042-005	Beef Meat	Company B	India	2017-05-17 14:08:37	E. coli O157:H7	Pass
RFML	2017-05-15 13:21:09	145548	145548	Transferred	1438081504062-001	Beef Meat	Company E	India	2017-05-16 15:11:29	E. coli O157:H7	Pass
RFCL	2017-05-14 14:44:36	145483	145483	Inspection	1438081608031000	Beef Meat	Unknown	India	2017-05-21 12:47:32	E. coli O157:H7	Pass
DFCL	2017-05-09 14:23:41	144983	144983	Inspection	1438081221039-001	Beef Meat	Company E	India	2017-05-14 10:13:29	E. coli O157:H7	Pass
RFML	2017-05-08 11:46:57	144700	144700	Transferred	1438080804014-001	Beef Meat	Company C	India	2017-05-09 14:23:43	E. coli O157:H7	Pass
RFML	2017-05-08 11:40:30	144697	144697	Transferred	1438080204001-001	Beef Meat	Company D	India	2017-05-09 14:26:27	E. coli O157:H7	Pass
DFCL	2017-05-08 09:50:43	144679	144679	Inspection	1438080821023-002	Beef Meat	Company E	India	2017-05-12 11:33:56	E. coli O157:H7	Pass
DFCL	2017-05-08 09:23:30	144678	144678	Inspection	1438080821023-001	Beef Meat	Company E	India	2017-05-11 14:49:39	E. coli O157:H7	Pass
RFML	2017-03-28 12:52:52	139296	139296	Transferred	1438062104067-001	Beef Meat	Company E	India	2017-03-30 14:15:52	E. coli O157:H7	Pass
RFML	2017-03-28 13:05:35	139302	139302	Transferred	1438062004005-001	Beef Meat	Company C	India	2017-03-30 14:08:17	E. coli O157:H7	Pass
RFML	2017-03-28 13:14:01	139305	139305	Transferred	1438061422039-001	Beef Meat	Unknown	India	2017-03-30 14:05:30	E. coli O157:H7	Pass
DFCL	2017-05-08 09:17:21	144677	144677	Inspection	1438080821023-004	Beef Meat	Company E	India	2017-05-11 14:46:03	E. coli O157:H7	Pass
RFML	2017-03-28 13:25:05	139312	139312	Transferred	1438061722017-001	Beef Meat	Company E	India	2017-03-30 13:46:00	E. coli O157:H7	Pass
DFCL	2017-05-08 09:07:58	144674	144674	Inspection	1438080821023-003	Beef Meat	Company E	India	2017-05-11 14:44:23	E. coli O157:H7	Pass
DFCL	2017-05-08 08:58:28	144670	144670	Inspection	1438080821025-001	Beef Meat	Company E	India	2017-05-11 14:52:29	E. coli O157:H7	Pass
RFML	2017-03-28 13:44:28	139329	139329	Transferred	1438061622018-002	Beef Meat	Company D	India	2017-03-30 14:07:35	E. coli O157:H7	Pass
RFML	2017-03-28 13:46:43	139330	139330	Transferred	1438061622012-001	Beef Meat	Company E	India	2017-03-30 13:46:47	E. coli O157:H7	Pass
RFML	2017-03-28 13:59:07	139338	139338	Transferred	1438062304107-001	Beef Meat	Company AN	India	2017-03-30 14:17:20	E. coli O157:H7	Pass
RFML	2017-03-28 14:10:23	139346	139346	Transferred	1438061504039-001	Beef Meat	Company E	India	2017-03-30 13:38:28	E. coli O157:H7	Pass
RFML	2017-03-28 14:17:41	139349	139349	Transferred	1438061622013-001	Beef Meat	Unknown	India	2017-03-30 14:06:47	E. coli O157:H7	Pass
RFML	2017-03-28 14:19:12	139351	139351	Transferred	1438062022008-001	Beef Meat	Company E	India	2017-03-30 13:42:32	E. coli O157:H7	Pass
RFCL	2017-05-05 11:24:47	144425	144425	Transferred	1438080606022000	Beef Meat	Unknown	India	2017-05-14 14:06:05	E. coli O157:H7	Pass
RFCL	2017-05-05 11:23:32	144424	144424	Transferred	1438080606021000	Beef Meat	Unknown	India	2017-05-14 14:04:12	E. coli O157:H7	Pass
RFML	2017-03-28 14:27:43	139354	139354	Transferred	1438062104064-001	Beef Meat	Company E	India	2017-03-30 14:14:24	E. coli O157:H7	Pass
RFML	2017-03-28 14:31:47	139356	139356	Transferred	1438062022007-001	Beef Meat	Company E	India	2017-03-30 14:11:52	E. coli O157:H7	Pass
RFML	2017-03-28 14:35:19	139358	139358	Transferred	1438061622015-001	Beef Meat	Company E	India	2017-03-30 13:39:15	E. coli O157:H7	Pass
RFML	2017-03-28 14:37:08	139359	139359	Transferred	1438062104070-001	Beef Meat	Company E	India	2017-03-30 14:21:28	E. coli O157:H7	Pass
DFCL	2017-05-03 15:08:32	144326	144326	Inspection	1438080221001-007	Beef Meat	Company B	India	2017-05-10 14:25:07	E. coli O157:H7	Pass
RFML	2017-03-28 14:41:23	139362	139362	Transferred	1438061622018-001	Beef Meat	Unknown	India	2017-03-30 14:22:28	E. coli O157:H7	Pass
RFML	2017-03-28 14:42:37	139363	139363	Transferred	1438062204017-001	Beef Meat	Company E	India	2017-03-30 14:24:47	E. coli O157:H7	Pass
DFCL	2017-05-03 15:04:51	144321	144321	Inspection	1438080221001-006	Beef Meat	Company B	India	2017-05-10 14:19:21	E. coli O157:H7	Pass
DFCL	2017-05-03 15:03:17	144320	144320	Inspection	1438080721001-002	Beef Meat	Company B	India	2017-05-10 14:11:23	E. coli O157:H7	Pass
RFML	2017-03-28 14:51:45	139366	139366	Transferred	1438061322033-003	Beef Meat	Unknown	India	2017-03-30 13:36:33	E. coli O157:H7	Pass
DFCL	2017-05-03 15:01:05	144315	144315	Inspection	1438080221001-005	Beef Meat	Company B	India	2017-05-10 14:30:58	E. coli O157:H7	Pass
DFCL	2017-05-03 14:58:58	144314	144314	Inspection	1438080721001-001	Beef Meat	Company B	India	2017-05-10 14:29:47	E. coli O157:H7	Pass
DFCL	2017-05-03 14:57:06	144313	144313	Inspection	1438080221001-003	Beef Meat	Company B	India	2017-05-10 14:28:47	E. coli O157:H7	Pass
RFML	2017-03-28 14:59:47	139370	139370	Transferred	1438061322034-001	Beef Meat	Company E	India	2017-03-30 13:37:30	E. coli O157:H7	Pass
RFML	2017-03-28 15:00:56	139371	139371	Transferred	1438061322031-004	Beef Meat	Unknown	India	2017-03-30 13:35:39	E. coli O157:H7	Pass
DFCL	2017-05-03 14:52:36	144312	144312	Inspection	1438080221001-004	Beef Meat	Company B	India	2017-05-10 14:27:17	E. coli O157:H7	Pass
DFCL	2017-05-03 14:52:03	144311	144311	Inspection	1438080421053-001	Beef Meat	Company E	India	2017-05-10 14:21:36	E. coli O157:H7	Pass
RFML	2017-03-28 15:05:44	139374	139374	Transferred	1438062022006-001	Beef Meat	Company E	India	2017-03-30 13:41:48	E. coli O157:H7	Pass
RFML	2017-03-28 15:08:37	139375	139375	Transferred	1438060704055-001	Beef Meat	Company E	India	2017-03-30 13:34:29	E. coli O157:H7	Pass
DFCL	2017-05-03 14:47:10	144307	144307	Inspection	1438080221001-002	Beef Meat	Company B	India	2017-05-10 14:13:46	E. coli O157:H7	Pass
DFCL	2017-05-03 14:38:01	144303	144303	Inspection	1438080221001-001	Beef Meat	Company B	India	2017-05-10 14:15:41	E. coli O157:H7	Pass
RFML	2017-03-28 15:16:29	139378	139378	Transferred	1438061722019-004	Beef Meat	Company E	India	2017-03-30 13:40:01	E. coli O157:H7	Pass
RFCL	2017-05-03 12:14:09	144269	144269	Inspection	1438080404010000	Beef Meat	Company AQ	India	2017-05-08 09:10:56	E. coli O157:H7	Pass
RFML	2017-03-28 15:28:37	139383	139383	Transferred	1438062104002-001	Beef Meat	Company E	India	2017-03-30 13:43:32	E. coli O157:H7	Pass
RFML	2017-05-01 14:40:14	143952	143952	Transferred	1438072306065-001	Beef Meat	Company AT	India	2017-05-03 15:01:47	E. coli O157:H7	Pass
RFCL	2017-03-29 08:51:04	139394	139394	Inspection	1438062701020000	Beef Meat	Company AW	India	2017-04-02 15:39:42	E. coli O157:H7	Pass
RFCL	2017-03-29 08:54:11	139395	139395	Inspection	1438062701020000	Beef Meat	Company AX	India	2017-04-05 13:04:43	E. coli O157:H7	Pass
RFCL	2017-03-29 08:56:28	139396	139396	Inspection	1438062701020000	Beef Meat	Unknown	India	2017-04-02 15:41:03	E. coli O157:H7	Pass
RFML	2017-04-30 10:57:39	143697	143697	Transferred	1438072306063-001	Beef Meat	Company AT	India	2017-05-08 15:05:25	E. coli O157:H7	Pass
DFCL	2017-04-27 09:48:21	143409	143409	Inspection	1438072322035-006	Beef Meat	Company D	India	2017-05-03 12:18:56	E. coli O157:H7	Pass
DFCL	2017-04-27 09:29:03	143407	143407	Inspection	1438072721029-004	Beef Meat	Company B	India	2017-05-02 14:21:07	E. coli O157:H7	Pass
DFCL	2017-04-27 09:25:36	143406	143406	Inspection	1438072721029-007	Beef Meat	Company B	India	2017-05-03 08:05:13	E. coli O157:H7	Pass
DFCL	2017-04-27 09:25:09	143405	143405	Inspection	1438072721029-003	Beef Meat	Company B	India	2017-05-03 08:07:23	E. coli O157:H7	Pass
DFCL	2017-04-27 09:20:56	143404	143404	Inspection	1438072721029-002	Beef Meat	Company B	India	2017-05-02 14:23:36	E. coli O157:H7	Pass
DFCL	2017-04-27 09:18:48	143403	143403	Inspection	1438072721029-006	Beef Meat	Company B	India	2017-05-02 14:23:36	E. coli O157:H7	Pass
DFCL	2017-04-27 09:15:30	143401	143401	Inspection	1438072721029-001	Beef Meat	Company B	India	2017-05-02 14:21:07	E. coli O157:H7	Pass
DFCL	2017-04-27 09:08:32	143400	143400	Inspection	1438072721029-005	Beef Meat	Company B	India	2017-05-02 14:21:07	E. coli O157:H7	Pass
RFCL	2017-04-27 08:49:37	143394	143394	Inspection	1438072304090000	Beef Meat	Company D	India	2017-05-14 13:50:48	E. coli O157:H7	Pass
RFCL	2017-04-27 08:44:43	143393	143393	Inspection	1438072604018000	Beef Meat	Company AQ	India	2017-05-02 11:17:57	E. coli O157:H7	Pass
RFCL	2017-04-27 08:41:08	143392	143392	Inspection	1438072604014000	Beef Meat	Company AQ	India	2017-05-02 11:21:45	E. coli O157:H7	Pass
RFCL	2017-04-27 08:38:17	143390	143390	Inspection	1438072604012000	Beef Meat	Company AQ	India	2017-05-02 11:21:32	E. coli O157:H7	Pass
RFCL	2017-04-27 08:34:01	143388	143388	Inspection	1438072304092000	Beef Meat	Company D	India	2017-05-02 11:17:36	E. coli O157:H7	Pass
DFCL	2017-04-26 13:32:31	143294	143294	Inspection	1438072522013-003	Beef Meat	Company D	India	2017-05-03 09:01:22	E. coli O157:H7	Pass
RFML	2017-04-26 11:53:57	143276	143276	Transferred	1438070522009-001	Beef Meat	Company B	India	2017-04-27 14:12:52	E. coli O157:H7	Pass
DFCL	2017-04-26 11:10:32	143260	143260	Inspection	1438072621056-004	Beef Meat	Company E	India	2017-05-02 14:12:02	E. coli O157:H7	Pass
DFCL	2017-04-26 11:06:19	143255	143255	Inspection	1438072621056-003	Beef Meat	Company E	India	2017-05-02 14:21:07	E. coli O157:H7	Pass
DFCL	2017-04-26 11:01:53	143253	143253	Inspection	1438072621056-002	Beef Meat	Company E	India	2017-05-02 08:56:08	E. coli O157:H7	Pass
DFCL	2017-04-26 10:57:53	143249	143249	Inspection	1438072621056-001	Beef Meat	Company E	India	2017-05-02 14:23:36	E. coli O157:H7	Pass
DFCL	2017-04-26 10:49:04	143224	143224	Inspection	1438072621052-002	Beef Meat	Company E	India	2017-05-02 10:33:58	E. coli O157:H7	Pass
DFCL	2017-04-26 10:44:41	143216	143216	Inspection	1438072621052-001	Beef Meat	Company E	India	2017-05-02 14:23:36	E. coli O157:H7	Pass
DFCL	2017-04-02 14:35:07	140161	140161	Inspection	49763	Beef Meat	Company AN	India	2017-04-16 15:16:15	E. coli O157:H7	Pass
DFCL	2017-04-02 14:35:07	140162	140162	Inspection	49763	Beef Meat	Company AN	India	2017-04-16 15:15:21	E. coli O157:H7	Pass
RFML	2017-04-03 10:41:29	140226	140226	Transferred	1438062604049-001	Beef Meat	Company D	India	2017-04-09 13:45:12	E. coli O157:H7	Pass
RFML	2017-04-03 14:09:32	140258	140258	Transferred	1438062704062-001	Beef Meat	Company E	India	2017-04-08 13:59:55	E. coli O157:H7	Pass
RFML	2017-04-03 14:16:23	140263	140263	Transferred	1438062904026-001	Beef Meat	Company E	India	2017-04-08 14:01:06	E. coli O157:H7	Pass
RFML	2017-04-03 14:21:53	140264	140264	Transferred	1438062904041-001	Beef Meat	Unknown	India	2017-04-08 14:01:57	E. coli O157:H7	Pass
RFML	2017-04-03 14:28:07	140270	140270	Transferred	1438062704065-001	Beef Meat	Company E	India	2017-04-08 14:04:59	E. coli O157:H7	Pass
RFML	2017-04-03 14:32:37	140271	140271	Transferred	1438062804065-001	Beef Meat	Company E	India	2017-04-08 14:08:15	E. coli O157:H7	Pass
RFML	2017-04-03 14:37:17	140272	140272	Transferred	1438062804082-001	Beef Meat	Company D	India	2017-04-08 13:57:00	E. coli O157:H7	Pass
RFML	2017-04-03 14:41:16	140276	140276	Transferred	1438062704064-001	Beef Meat	Company E	India	2017-04-08 14:09:08	E. coli O157:H7	Pass
RFML	2017-04-03 15:16:57	140288	140288	Transferred	1438062804057-001	Beef Meat	Company AQ	India	2017-04-08 14:10:07	E. coli O157:H7	Pass
RFML	2017-04-03 15:27:43	140290	140290	Transferred	1438062704063-001	Beef Meat	Company E	India	2017-04-08 14:10:53	E. coli O157:H7	Pass
RFML	2017-04-03 15:36:36	140291	140291	Transferred	1438062904006-001	Beef Meat	Company C	India	2017-04-08 14:14:31	E. coli O157:H7	Pass
RFML	2017-04-03 15:53:44	140293	140293	Transferred	1438062322007-001	Beef Meat	Company E	India	2017-04-08 14:13:11	E. coli O157:H7	Pass
DFCL	2017-04-04 09:15:16	140333	140333	Inspection	1438062521007-001	Beef Meat	Company B	India	2017-04-13 09:50:39	E. coli O157:H7	Pass
DFCL	2017-04-04 09:23:39	140334	140334	Inspection	1438062521007-002	Beef Meat	Company B	India	2017-04-13 11:26:42	E. coli O157:H7	Pass
DFCL	2017-04-04 09:32:09	140335	140335	Inspection	1438062521007-003	Beef Meat	Company B	India	2017-04-13 09:49:48	E. coli O157:H7	Pass
DFCL	2017-04-04 09:40:31	140336	140336	Inspection	1438062521007-004	Beef Meat	Company B	India	2017-04-16 14:56:44	E. coli O157:H7	Pass
DFCL	2017-04-04 09:41:20	140337	140337	Inspection	1438062521008-001	Beef Meat	Company B	India	2017-04-16 14:00:41	E. coli O157:H7	Pass
DFCL	2017-04-04 09:45:38	140339	140339	Inspection	1438062521008-002	Beef Meat	Company B	India	2017-04-16 15:24:14	E. coli O157:H7	Pass
DFCL	2017-04-04 09:46:46	140340	140340	Inspection	1438062521007-005	Beef Meat	Company B	India	2017-04-16 15:23:52	E. coli O157:H7	Pass
DFCL	2017-04-04 09:50:28	140342	140342	Inspection	1438062521008-003	Beef Meat	Company B	India	2017-04-19 12:24:46	E. coli O157:H7	Pass
DFCL	2017-04-04 09:52:35	140343	140343	Inspection	1438062521007-006	Beef Meat	Company B	India	2017-04-19 12:23:57	E. coli O157:H7	Pass
DFCL	2017-04-04 09:54:40	140345	140345	Inspection	1438062521008-004	Beef Meat	Company B	India	2017-04-19 12:24:18	E. coli O157:H7	Pass
DFCL	2017-04-04 09:57:31	140346	140346	Inspection	1438062521007-007	Beef Meat	Company B	India	2017-04-19 12:21:05	E. coli O157:H7	Pass
DFCL	2017-04-04 10:00:09	140348	140348	Inspection	1438062521008-005	Beef Meat	Company B	India	2017-04-19 12:21:29	E. coli O157:H7	Pass
DFCL	2017-04-04 10:01:34	140349	140349	Inspection	1438062521007-008	Beef Meat	Company B	India	2017-04-19 12:23:30	E. coli O157:H7	Pass
DFCL	2017-04-04 10:04:37	140351	140351	Inspection	1438062521008-006	Beef Meat	Company B	India	2017-04-20 10:37:54	E. coli O157:H7	Pass
DFCL	2017-04-04 10:13:09	140354	140354	Inspection	1438062521008-007	Beef Meat	Company B	India	2017-04-20 10:39:11	E. coli O157:H7	Pass
DFCL	2017-04-04 10:20:54	140358	140358	Inspection	1438062521008-008	Beef Meat	Company B	India	2017-04-20 10:40:12	E. coli O157:H7	Pass
RFML	2017-04-04 12:51:12	140392	140392	Transferred	1438070504002-001	Beef Meat	Company AQ	India	2017-04-09 13:45:13	E. coli O157:H7	Pass
RFML	2017-04-04 12:56:34	140394	140394	Transferred	1438070222001-001	Beef Meat	Company E	India	2017-04-09 13:45:13	E. coli O157:H7	Pass
RFML	2017-04-04 13:01:35	140395	140395	Transferred	1438070204027-002	Beef Meat	Company F	India	2017-04-10 08:20:16	E. coli O157:H7	Pass
RFML	2017-04-04 13:07:46	140396	140396	Transferred	1438070204013-001	Beef Meat	Company AQ	India	2017-04-09 13:45:13	E. coli O157:H7	Pass
RFML	2017-04-04 13:14:14	140398	140398	Transferred	1438062922015-001	Beef Meat	Company E	India	2017-04-09 13:45:13	E. coli O157:H7	Pass
RFML	2017-04-04 13:18:09	140402	140402	Transferred	1438062922024-001	Beef Meat	Unknown	India	2017-04-09 13:45:13	E. coli O157:H7	Pass
RFML	2017-04-04 13:23:00	140404	140404	Transferred	1438070504003-001	Beef Meat	Company AQ	India	2017-04-09 13:45:13	E. coli O157:H7	Pass
DFCL	2017-04-24 14:07:28	142969	142969	Inspection	1438072121053-001	Beef Meat	Company E	India	2017-04-30 11:20:59	E. coli O157:H7	Pass
RFCL	2017-04-09 14:31:06	140852	140852	Transferred	1438070804003000	Beef Meat	Company E	India	2017-04-16 09:34:39	E. coli O157:H7	Pass
RFCL	2017-04-09 14:34:12	140853	140853	Transferred	1438070604031000	Beef Meat	Company AR	India	2017-04-16 09:30:51	E. coli O157:H7	Pass
RFCL	2017-04-09 14:37:45	140854	140854	Transferred	1438070804002000	Beef Meat	Company E	India	2017-04-16 09:34:13	E. coli O157:H7	Pass
RFCL	2017-04-09 14:40:55	140860	140860	Transferred	1438062204002000	Beef Meat	Unknown	India	2017-04-16 09:30:04	E. coli O157:H7	Pass
RFCL	2017-04-09 14:44:44	140864	140864	Transferred	1438070604057000	Beef Meat	Company E	India	2017-04-16 09:33:10	E. coli O157:H7	Pass
RFCL	2017-04-09 15:04:30	140907	140907	Transferred	1438070604056000	Beef Meat	Company E	India	2017-04-16 09:31:25	E. coli O157:H7	Pass
RFCL	2017-04-09 15:07:24	140909	140909	Transferred	1438070604017000	Beef Meat	Company E	India	2017-04-16 09:30:29	E. coli O157:H7	Pass
RFCL	2017-04-09 15:09:57	140910	140910	Transferred	1438070804079000	Beef Meat	Company E	India	2017-04-16 09:29:45	E. coli O157:H7	Pass
DFCL	2017-04-10 09:03:28	141019	141019	Inspection	1438070604106-001	Beef Meat	Company D	India	2017-04-22 12:14:10	E. coli O157:H7	Pass
DFCL	2017-04-10 09:15:48	141023	141023	Inspection	1438070604046-001	Beef Meat	Company E	India	2017-04-20 10:01:50	E. coli O157:H7	Pass
DFCL	2017-04-10 09:29:01	141027	141027	Inspection	1438070921001-003	Beef Meat	Company A	India	2017-04-16 14:10:01	E. coli O157:H7	Pass
DFCL	2017-04-10 09:31:48	141028	141028	Inspection	1438070604051-001	Beef Meat	Company E	India	2017-04-20 08:59:43	E. coli O157:H7	Pass
DFCL	2017-04-10 09:33:45	141029	141029	Inspection	1438070921001-004	Beef Meat	Company A	India	2017-04-16 14:05:06	E. coli O157:H7	Pass
DFCL	2017-04-10 09:38:35	141031	141031	Inspection	1438070804062-001	Beef Meat	Company E	India	2017-04-20 10:38:22	E. coli O157:H7	Pass
DFCL	2017-04-10 09:46:50	141035	141035	Inspection	1438070604036-002	Beef Meat	Company C	India	2017-04-20 11:56:44	E. coli O157:H7	Pass
DFCL	2017-04-10 09:50:11	141036	141036	Inspection	1438070921004-003	Beef Meat	Company A	India	2017-04-16 14:04:17	E. coli O157:H7	Pass
DFCL	2017-04-10 09:56:28	141037	141037	Inspection	1438070921004-004	Beef Meat	Company A	India	2017-04-16 15:26:22	E. coli O157:H7	Pass
DFCL	2017-04-10 10:01:50	141039	141039	Inspection	1438070604048-001	Beef Meat	Company E	India	2017-04-20 08:58:51	E. coli O157:H7	Pass
DFCL	2017-04-23 14:49:14	142840	142840	Inspection	1438072221031-005	Beef Meat	Company E	India	2017-04-28 09:52:30	E. coli O157:H7	Pass
DFCL	2017-04-10 10:10:35	141049	141049	Inspection	1438070604039-001	Beef Meat	Company E	India	2017-04-20 11:55:27	E. coli O157:H7	Pass
DFCL	2017-04-10 10:17:41	141051	141051	Inspection	1438070921002-002	Beef Meat	Company A	India	2017-04-19 14:42:28	E. coli O157:H7	Pass
DFCL	2017-04-10 10:28:28	141052	141052	Inspection	1438070921003-001	Beef Meat	Company A	India	2017-04-19 14:38:34	E. coli O157:H7	Pass
DFCL	2017-04-10 10:33:09	141054	141054	Inspection	1438070921003-002	Beef Meat	Company A	India	2017-04-19 12:45:32	E. coli O157:H7	Pass
DFCL	2017-04-10 10:34:55	141055	141055	Inspection	1438070804037-001	Beef Meat	Company E	India	2017-04-20 12:28:47	E. coli O157:H7	Pass
DFCL	2017-04-10 10:38:48	141057	141057	Inspection	1438070921003-003	Beef Meat	Company A	India	2017-04-22 10:32:04	E. coli O157:H7	Pass
DFCL	2017-04-10 10:42:28	141060	141060	Inspection	1438070921003-004	Beef Meat	Company A	India	2017-04-22 10:32:04	E. coli O157:H7	Pass
DFCL	2017-04-10 10:47:17	141061	141061	Inspection	1438070921003-005	Beef Meat	Company A	India	2017-04-22 10:32:04	E. coli O157:H7	Pass
DFCL	2017-04-10 10:54:16	141066	141066	Inspection	1438070921005-001	Beef Meat	Company A	India	2017-04-22 10:32:04	E. coli O157:H7	Pass
DFCL	2017-04-10 10:58:46	141067	141067	Inspection	1438070921005-002	Beef Meat	Company A	India	2017-04-22 10:46:56	E. coli O157:H7	Pass
DFCL	2017-04-10 11:10:56	141074	141074	Inspection	1438070921005-005	Beef Meat	Company A	India	2017-04-22 10:46:56	E. coli O157:H7	Pass
DFCL	2017-04-23 14:44:06	142839	142839	Inspection	1438072221031-004	Beef Meat	Company E	India	2017-04-28 11:07:02	E. coli O157:H7	Pass
DFCL	2017-04-10 11:32:49	141083	141083	Inspection	1438070604105-001	Beef Meat	Company D	India	2017-04-20 13:01:08	E. coli O157:H7	Pass
RFCL	2017-04-10 17:19:22	141242	141242	Inspection	1438070904022000	Beef Meat	Company C	India	2017-04-16 14:05:24	E. coli O157:H7	Pass
RFCL	2017-04-10 17:21:54	141243	141243	Inspection	1438070804063000	Beef Meat	Company E	India	2017-04-16 14:07:41	E. coli O157:H7	Pass
RFCL	2017-04-10 17:24:55	141244	141244	Inspection	1438070804067000	Beef Meat	Company E	India	2017-04-16 09:35:19	E. coli O157:H7	Pass
DFCL	2017-04-23 14:38:36	142838	142838	Inspection	1438072221031-003	Beef Meat	Company E	India	2017-04-28 10:50:22	E. coli O157:H7	Pass
DFCL	2017-04-23 14:32:36	142837	142837	Inspection	1438072221031-002	Beef Meat	Company E	India	2017-04-28 09:45:07	E. coli O157:H7	Pass
RFCL	2017-04-10 19:25:03	141259	141259	Inspection	1438070701020000	Beef Meat	Company AI ǂ	India	2017-04-16 09:33:39	E. coli O157:H7	Pass
DFCL	2017-04-23 14:26:59	142833	142833	Inspection	1438072221031-001	Beef Meat	Company E	India	2017-04-28 11:21:46	E. coli O157:H7	Pass
DFCL	2017-04-20 10:17:09	142587	142587	Inspection	1438072021009-007	Beef Meat	Company B	India	2017-04-27 10:22:51	E. coli O157:H7	Pass
DFCL	2017-04-20 10:12:58	142585	142585	Inspection	1438072021009-006	Beef Meat	Company B	India	2017-04-27 08:17:21	E. coli O157:H7	Pass
DFCL	2017-04-20 10:08:20	142582	142582	Inspection	1438072021009-005	Beef Meat	Company B	India	2017-04-27 11:04:14	E. coli O157:H7	Pass
DFCL	2017-04-13 08:51:53	141817	141817	Inspection	1438070504034-001	Beef Meat	Company E	India	2017-04-20 08:42:51	E. coli O157:H7	Pass
DFCL	2017-04-20 10:03:59	142579	142579	Inspection	1438072021009-004	Beef Meat	Company B	India	2017-04-27 08:56:53	E. coli O157:H7	Pass
DFCL	2017-04-13 09:31:35	141832	141832	Inspection	1438071221048-001	Beef Meat	Company AO	India	2017-04-22 12:14:10	E. coli O157:H7	Pass
DFCL	2017-04-13 09:38:05	141834	141834	Inspection	1438071221049-001	Beef Meat	Company AO	India	2017-04-22 12:14:10	E. coli O157:H7	Pass
DFCL	2017-04-13 09:42:48	141838	141838	Inspection	1438071221049-002	Beef Meat	Company AO	India	2017-04-22 12:14:10	E. coli O157:H7	Pass
RFCL	2017-04-13 13:23:25	141870	141870	Transferred	1438071204010000	Beef Meat	Company AQ	India	2017-04-23 11:20:11	E. coli O157:H7	Pass
RFCL	2017-04-13 13:29:01	141871	141871	Inspection	1438071204010000	Beef Meat	Company D	India	2017-05-01 11:45:15	E. coli O157:H7	Pass
RFCL	2017-04-13 13:36:00	141873	141873	Inspection	1438071404016000	Beef Meat	Company E	India	2017-04-23 16:39:47	E. coli O157:H7	Pass
RFCL	2017-04-13 13:39:48	141874	141874	Inspection	1438071304046000	Beef Meat	Company E	India	2017-04-23 11:20:34	E. coli O157:H7	Pass
RFCL	2017-04-13 13:43:31	141875	141875	Transferred	1438071304050000	Beef Meat	Company E	India	2017-04-23 16:40:17	E. coli O157:H7	Pass
RFCL	2017-04-13 13:46:49	141877	141877	Transferred	1438071304061000	Beef Meat	Company E	India	2017-04-24 13:51:37	E. coli O157:H7	Pass
RFCL	2017-04-13 13:50:17	141878	141878	Transferred	1438070904086000	Beef Meat	Company E	India	2017-04-25 14:20:04	E. coli O157:H7	Pass
DFCL	2017-04-20 10:00:54	142577	142577	Inspection	1438071821058-005	Beef Meat	Company B	India	2017-04-26 11:47:35	E. coli O157:H7	Pass
DFCL	2017-04-20 09:59:40	142576	142576	Inspection	1438072021009-003	Beef Meat	Company B	India	2017-04-27 11:04:14	E. coli O157:H7	Pass
DFCL	2017-04-20 09:56:35	142574	142574	Inspection	1438071821058-004	Beef Meat	Company B	India	2017-04-26 11:46:42	E. coli O157:H7	Pass
DFCL	2017-04-20 09:53:13	142573	142573	Inspection	1438072021009-002	Beef Meat	Company B	India	2017-04-28 09:45:07	E. coli O157:H7	Pass
RFML	2017-04-16 09:51:16	141947	141947	Transferred	1438071204002-001	Beef Meat	Company D	India	2017-04-17 14:17:39	E. coli O157:H7	Pass
RFML	2017-04-16 09:53:40	141948	141948	Transferred	1438071204007-001	Beef Meat	Company AQ	India	2017-04-17 14:17:39	E. coli O157:H7	Pass
DFCL	2017-04-16 10:47:49	141949	141949	Inspection	1438071221022-001	Beef Meat	Company B	India	2017-04-22 12:14:10	E. coli O157:H7	Pass
DFCL	2017-04-20 09:52:58	142572	142572	Inspection	1438071821058-003	Beef Meat	Company B	India	2017-04-26 11:45:41	E. coli O157:H7	Pass
DFCL	2017-04-20 09:48:26	142571	142571	Inspection	1438072021009-001	Beef Meat	Company B	India	2017-04-26 11:12:23	E. coli O157:H7	Pass
RFML	2017-04-18 13:50:46	142289	142289	Transferred	1438071804023-001	Beef Meat	Company E	India	2017-04-19 11:47:45	E. coli O157:H7	Pass
RFML	2017-04-18 14:03:36	142297	142297	Transferred	1438070804065-002	Beef Meat	Company E	India	2017-04-19 11:48:15	E. coli O157:H7	Pass
RFML	2017-04-18 14:09:15	142303	142303	Transferred	1438071804022-001	Beef Meat	Company E	India	2017-04-19 11:49:37	E. coli O157:H7	Pass
RFCL	2017-04-18 15:22:21	142322	142322	Inspection	1438071804021000	Beef Meat	Company E	India	2017-04-25 10:43:49	E. coli O157:H7	Pass
RFCL	2017-04-18 15:26:05	142323	142323	Inspection	1438071804021000	Beef Meat	Company E	India	2017-04-25 14:55:16	E. coli O157:H7	Pass
DFCL	2017-04-20 09:44:53	142570	142570	Inspection	1438071821058-002	Beef Meat	Company B	India	2017-04-26 13:42:47	E. coli O157:H7	Pass
DFCL	2017-04-20 09:41:01	142569	142569	Inspection	1438071821058-001	Beef Meat	Company B	India	2017-04-26 13:46:25	E. coli O157:H7	Pass
DFCL	2017-04-20 09:25:25	142567	142567	Inspection	1438071821057-006	Beef Meat	Company B	India	2017-04-26 10:11:30	E. coli O157:H7	Pass
DFCL	2017-04-20 09:20:48	142545	142545	Inspection	1438071821057-005	Beef Meat	Company B	India	2017-04-26 10:11:30	E. coli O157:H7	Pass
DFCL	2017-04-20 09:15:28	142544	142544	Inspection	1438071821057-004	Beef Meat	Company B	India	2017-04-26 10:11:30	E. coli O157:H7	Pass
DFCL	2017-04-20 09:05:42	142541	142541	Inspection	1438071821057-002	Beef Meat	Company B	India	2017-04-26 10:11:30	E. coli O157:H7	Pass
DFCL	2017-04-20 08:59:13	142539	142539	Inspection	1438071821057-001	Beef Meat	Company B	India	2017-04-26 10:11:30	E. coli O157:H7	Pass
DFCL	2017-04-19 14:00:47	142473	142473	Inspection	1438072021049-001	Beef Meat	Company E	India	2017-04-23 13:50:58	E. coli O157:H7	Pass
DFCL	2017-04-19 11:02:04	142450	142450	Inspection	1438072021011-002	Beef Meat	Company C	India	2017-04-23 13:21:18	E. coli O157:H7	Pass
DFCL	2017-04-19 11:05:39	142453	142453	Inspection	1438072021035-001	Beef Meat	Company AO	India	2017-04-23 13:22:32	E. coli O157:H7	Pass
RFCL	2017-04-19 12:03:21	142460	142460	Inspection	1438071604040000	Beef Meat	Company C	India	2017-04-23 16:47:34	E. coli O157:H7	Pass
RFML	2017-06-27 15:45:21	150444	150446	Transferred	1438090922030-001	Meat (beef)§	Company E	India	2017-06-29 14:45:51	E. coli O157:H7	Failed
RFML	2017-02-26 12:13:29	135672	135672	Transferred	1438052204049-001	Beef Meat	Unknown	India§	2017-03-02 11:27:32	E. coli O157:H7	Pass
RFML	2017-02-26 12:22:33	135673	135673	Transferred	1438052404008-001	Beef Meat	Unknown	India§	2017-03-02 11:28:29	E. coli O157:H7	Pass
RFML	2017-02-26 12:28:30	135674	135674	Transferred	1438052404001-001	Beef Meat	Unknown	India§	2017-03-02 11:28:00	E. coli O157:H7	Pass
RFML	2017-02-26 12:34:06	135675	135675	Transferred	1438052204048-001	Beef Meat	Unknown	India§	2017-03-02 11:26:56	E. coli O157:H7	Pass
	§ Edited manually
	ǂ / ₸ Multinational corporation
