# Supplementary material for: Detection of Escherichia coli O157:H7 in imported meat products from Saudi Arabian ports in 2017
Source: Sci Rep. 2023 Mar 14;13:4222. doi: 10.1038/s41598-023-30486-2 (PMC10015049; doi:10.1038/s41598-023-30486-2)
Supplement: Supplementary file 2 — Supplementary Information 2. [file 41598_2023_30486_MOESM2_ESM.xlsx]

## Sheet: Sheet1
GROUP_NAME	LOGIN_DATE	ORIGINAL_SAMPLE	SAMPLE_NUMBER	SAMPLE_TYPE	C_REF_NO	DESCRIPTION	MANUFACTURER CODE	T_MANUFA_COUNTRY	RELEASED_ON	REPORTED_NAME2	RESULT
DFCL	2017-03-27 09:46:22	138896	138897	Inspection	0207060000000000-075	Chicken	Company I	Brazil	2017-03-30 13:48:19	E. coli O157:H7	Failed
DFCL	2017-03-27 13:01:37	138939	138939	Inspection	0207060000000000-081	Chicken	Company AY	Brazil	2017-03-30 13:54:18	E. coli O157:H7	Failed
DFCL	2017-03-27 13:25:00	138951	138951	Inspection	0207060000000000-072	Chicken	Company I	Brazil	2017-03-30 13:40:18	E. coli O157:H7	Failed
DFCL	2017-03-27 13:29:53	138952	138952	Inspection	0207060000000000-071	Chicken	Company AC	Brazil	2017-03-30 11:46:33	E. coli O157:H7	Failed
DFCL	2017-03-27 13:30:26	138954	138954	Inspection	0207060000000000-090	Chicken	Company G	Brazil	2017-03-30 11:49:27	E. coli O157:H7	Failed
DFCL	2017-03-28 14:47:34	139364	139364	Inspection	0207060000000000-144	Chicken	Company G	Brazil	2017-04-08 10:56:28	E. coli O157:H7	Failed
DFCL	2017-05-03 09:30:42	144210	144210	Inspection	1438080221007-003	Chicken	Company K	Brazil	2017-05-09 09:11:16	E. coli O157:H7	Failed
DFCL	2017-03-28 15:52:06	139386	139386	Inspection	0207060000000000-131	Chicken	Company AZ	Brazil	2017-04-12 11:27:45	E. coli O157:H7	Failed
DFCL	2017-04-23 12:27:20	142783	142783	Inspection	1438072021039-001	Chicken	Company BA	Brazil	2017-04-27 11:12:50	E. coli O157:H7	Failed
DFCL	2017-04-22 08:54:12	142717	142717	Inspection	1438072221027-004	Chicken	Company G	Brazil	2017-04-27 09:06:19	E. coli O157:H7	Failed
DFCL	2017-04-22 08:48:56	142716	142716	Inspection	1438072221027-003	Chicken	Company G	Brazil	2017-04-27 08:56:53	E. coli O157:H7	Failed
DFCL	2017-04-20 13:19:32	142620	142620	Inspection	1438071921039-001	Chicken	Company BB	Brazil	2017-04-28 10:46:09	E. coli O157:H7	Failed
DFCL	2017-04-05 13:56:17	140574	140574	Inspection	1438070721007-001	Chicken	Company BC	Brazil	2017-04-20 13:01:07	E. coli O157:H7	Failed
DFCL	2017-04-05 13:42:24	140573	140573	Inspection	1438062921057-001	Chicken	Company BD	Brazil	2017-04-20 12:00:09	E. coli O157:H7	Failed
RFCL	2017-09-18 14:15:10	159601	159601	LAB_Transferred	1438122204011000	Chicken	Company BE	Brazil	2017-10-04 10:04:24	E. coli O157:H7	Pass
RFCL	2017-09-14 13:38:18	159051	159051	LAB_Transferred	1438121804028000	Chicken	Company BF	Brazil	2017-10-02 13:59:23	E. coli O157:H7	Pass
RFCL	2017-09-14 13:35:33	159050	159050	LAB_Transferred	1438121604106000	Chicken	Company BG	Brazil	2017-09-21 13:08:53	E. coli O157:H7	Pass
RFCL	2017-08-29 16:38:01	157380	157380	Inspection	1438120504018000	Chicken	Company BH	Brazil	2017-09-02 12:11:29	E. coli O157:H7	Pass
RFCL	2017-08-29 16:35:14	157379	157379	Inspection	1438111704070000	Chicken	Company K	Brazil	2017-09-04 12:43:47	E. coli O157:H7	Pass
RFCL	2017-08-24 09:30:52	156688	156688	Inspection	1438112404087000	Chicken	Unknown	Brazil	2017-08-28 14:36:14	E. coli O157:H7	Pass
RFCL	2017-08-23 13:17:08	156637	156637	Inspection	1438112104052000	Chicken	Company BI	Brazil	2017-08-28 14:33:58	E. coli O157:H7	Pass
RFCL	2017-08-23 13:13:08	156636	156636	Inspection	1438112104052000	Chicken	Company BI	Brazil	2017-08-28 14:32:49	E. coli O157:H7	Pass
RFCL	2017-08-23 12:20:09	156625	156625	Inspection	1438112104052000	Chicken	Company BI	Brazil	2017-08-28 14:31:52	E. coli O157:H7	Pass
RFCL	2017-08-22 08:47:18	156512	156512	Inspection	1438112404007000	Chicken	Unknown	Brazil	2017-08-27 11:22:00	E. coli O157:H7	Pass
RFCL	2017-08-13 15:26:07	155606	155607	Inspection	170106608	Chicken	Company AC	Brazil	2017-08-20 09:40:52	E. coli O157:H7	Pass
RFCL	2017-08-13 15:22:02	155603	155604	Inspection	170106609	Chicken	Company H	Brazil	2017-08-20 09:40:44	E. coli O157:H7	Pass
RFCL	2017-03-26 16:47:27	138852	138853	Inspection	10606206	Chicken	Company H	Brazil	2017-04-02 13:51:32	E. coli O157:H7	Pass
RFCL	2017-03-26 16:50:47	138855	138856	Inspection	10606207	Chicken	Company G	Brazil	2017-04-02 14:32:39	E. coli O157:H7	Pass
RFCL	2017-03-26 16:53:17	138858	138859	Inspection	10606208	Chicken	Company AJ ǂ	Brazil	2017-04-02 14:32:56	E. coli O157:H7	Pass
RFCL	2017-03-26 17:57:14	138877	138878	Inspection	10606209	Chicken	Company BJ	Brazil	2017-04-02 14:00:46	E. coli O157:H7	Pass
RFCL	2017-03-26 18:00:13	138880	138881	Inspection	10606210	Chicken	Company K	Brazil	2017-04-02 14:03:23	E. coli O157:H7	Pass
DFCL	2017-03-27 09:30:57	138888	138889	Inspection	0207060000000000-073	Chicken	Company G	Brazil	2017-03-30 11:40:49	E. coli O157:H7	Pass
DFCL	2017-03-27 09:38:13	138892	138893	Inspection	0207060000000000-074	Chicken	Company G	Brazil	2017-03-30 11:40:49	E. coli O157:H7	Pass
DFCL	2017-03-27 12:55:20	138937	138937	Inspection	0207060000000000-082	Chicken	Company I	Brazil	2017-03-30 12:04:55	E. coli O157:H7	Pass
DFCL	2017-03-27 13:08:07	138940	138940	Inspection	0207060000000000-083	Chicken	Company G	Brazil	2017-03-30 11:40:49	E. coli O157:H7	Pass
DFCL	2017-03-27 13:11:10	138942	138942	Inspection	0207060000000000-067	Chicken	Company BK	Brazil	2017-03-30 11:40:49	E. coli O157:H7	Pass
DFCL	2017-03-27 13:18:45	138943	138943	Inspection	0207060000000000-065	Chicken	Company AY	Brazil	2017-03-30 11:40:50	E. coli O157:H7	Pass
DFCL	2017-03-27 13:21:00	138947	138947	Inspection	0207060000000000-088	Chicken	Company I	Brazil	2017-03-30 13:44:09	E. coli O157:H7	Pass
DFCL	2017-03-27 13:46:14	138959	138959	Inspection	0207060000000000-091	Chicken	Company G	Brazil	2017-03-30 11:51:48	E. coli O157:H7	Pass
DFCL	2017-03-27 13:53:41	138961	138961	Inspection	0207060000000000-080	Chicken	Company G	Brazil	2017-03-30 11:40:50	E. coli O157:H7	Pass
DFCL	2017-03-27 14:00:42	138965	138965	Inspection	0207060000000000-089	Chicken	Company G	Brazil	2017-03-31 12:42:50	E. coli O157:H7	Pass
DFCL	2017-03-27 14:07:02	138967	138967	Inspection	0207060000000000-066	Chicken	Company BF	Brazil	2017-03-31 12:42:50	E. coli O157:H7	Pass
DFCL	2017-03-27 14:11:18	138971	138971	Inspection	0207060000000000-084	Chicken	Company G	Brazil	2017-03-31 12:53:42	E. coli O157:H7	Pass
DFCL	2017-03-27 14:18:54	138972	138972	Inspection	0207060000000000-087	Chicken	Company G	Brazil	2017-03-31 12:42:50	E. coli O157:H7	Pass
DFCL	2017-03-27 14:26:31	138976	138976	Inspection	0207060000000000-086	Chicken	Company G	Brazil	2017-03-31 12:24:33	E. coli O157:H7	Pass
DFCL	2017-03-27 14:31:03	138977	138977	Inspection	0207060000000000-085	Chicken	Company G	Brazil	2017-03-31 12:33:45	E. coli O157:H7	Pass
DFCL	2017-03-27 14:35:32	138978	138978	Inspection	0207060000000000-094	Chicken	Company H	Brazil	2017-03-31 12:38:24	E. coli O157:H7	Pass
DFCL	2017-03-27 14:41:59	138979	138979	Inspection	0207060000000000-092	Chicken	Company AV ₸	Brazil	2017-03-31 12:27:28	E. coli O157:H7	Pass
DFCL	2017-03-27 14:42:46	138980	138980	Inspection	0207060000000000-077	Chicken	Company BL	Brazil	2017-03-31 12:52:51	E. coli O157:H7	Pass
DFCL	2017-03-27 14:58:24	138982	138982	Inspection	0207060000000000-068	Chicken	Company BM	Brazil	2017-03-31 12:22:19	E. coli O157:H7	Pass
DFCL	2017-03-27 15:05:52	138983	138983	Inspection	0207060000000000-095	Chicken	Company AJ ǂ	Brazil	2017-03-31 12:42:44	E. coli O157:H7	Pass
DFCL	2017-03-27 15:14:13	138984	138984	Inspection	0207060000000000-102	Chicken	Company I	Brazil	2017-04-01 12:14:42	E. coli O157:H7	Pass
DFCL	2017-03-27 15:20:08	138985	138985	Inspection	0207060000000000-093	Chicken	Company I	Brazil	2017-03-31 12:52:59	E. coli O157:H7	Pass
DFCL	2017-03-27 15:38:04	138986	138986	Inspection	0207060000000000-097	Chicken	Company BN	Brazil	2017-04-01 11:59:40	E. coli O157:H7	Pass
DFCL	2017-03-27 15:47:37	138987	138987	Inspection	0207060000000000-101	Chicken	Company G	Brazil	2017-04-01 12:17:35	E. coli O157:H7	Pass
DFCL	2017-03-27 15:52:44	138988	138988	Inspection	0207060000000000-098	Chicken	Company BN	Brazil	2017-04-01 12:02:22	E. coli O157:H7	Pass
DFCL	2017-03-27 15:58:33	138989	138989	Inspection	0207060000000000-100	Chicken	Company BN	Brazil	2017-04-01 11:57:24	E. coli O157:H7	Pass
DFCL	2017-03-27 16:06:15	138990	138990	Inspection	0207060000000000-096	Chicken	Company I	Brazil	2017-04-01 11:46:03	E. coli O157:H7	Pass
DFCL	2017-03-27 16:22:33	138991	138991	Inspection	0207060000000000-103	Chicken	Company G	Brazil	2017-04-01 12:11:51	E. coli O157:H7	Pass
DFCL	2017-03-27 16:27:51	138992	138992	Inspection	0207060000000000-104	Chicken	Company I	Brazil	2017-04-01 12:04:49	E. coli O157:H7	Pass
RFCL	2017-03-27 19:44:12	139018	139019	Inspection	10606229	Chicken	Company G	Brazil	2017-04-03 14:02:13	E. coli O157:H7	Pass
RFCL	2017-03-27 19:47:13	139021	139022	Inspection	10606230	Chicken	Company G	Brazil	2017-04-03 14:02:17	E. coli O157:H7	Pass
RFCL	2017-03-27 19:49:30	139024	139025	Inspection	10606231	Chicken	Company G	Brazil	2017-04-03 14:02:20	E. coli O157:H7	Pass
RFCL	2017-03-27 19:51:31	139027	139028	Inspection	10606232	Chicken	Company G	Brazil	2017-04-03 14:02:23	E. coli O157:H7	Pass
RFCL	2017-03-27 19:53:16	139030	139031	Inspection	10606233	Chicken	Company G	Brazil	2017-04-03 14:02:27	E. coli O157:H7	Pass
RFCL	2017-03-27 19:55:03	139033	139034	Inspection	10606234	Chicken	Company G	Brazil	2017-04-03 14:02:30	E. coli O157:H7	Pass
RFCL	2017-03-27 19:56:36	139036	139037	Inspection	10606235	Chicken	Company G	Brazil	2017-04-03 14:02:33	E. coli O157:H7	Pass
RFCL	2017-03-27 19:58:42	139039	139040	Inspection	10606243	Chicken	Company BD	Brazil	2017-04-03 14:02:41	E. coli O157:H7	Pass
RFCL	2017-03-27 20:01:08	139042	139043	Inspection	10606244	Chicken	Company I	Brazil	2017-04-05 13:01:44	E. coli O157:H7	Pass
RFCL	2017-03-27 20:03:18	139045	139046	Inspection	10606245	Chicken	Company BN	Brazil	2017-04-03 14:02:48	E. coli O157:H7	Pass
RFCL	2017-03-27 20:05:26	139048	139049	Inspection	10606246	Chicken	Company I	Brazil	2017-04-05 13:02:00	E. coli O157:H7	Pass
RFCL	2017-03-27 20:07:50	139051	139052	Inspection	10606247	Chicken	Company I	Brazil	2017-04-03 14:02:55	E. coli O157:H7	Pass
RFCL	2017-03-27 20:09:36	139054	139055	Inspection	10606248	Chicken	Company G	Brazil	2017-04-03 14:02:59	E. coli O157:H7	Pass
RFCL	2017-03-27 20:11:04	139057	139058	Inspection	10606249	Chicken	Company G	Brazil	2017-04-03 14:03:02	E. coli O157:H7	Pass
RFCL	2017-03-27 20:13:13	139060	139061	Inspection	10606236	Chicken	Company BO	Brazil	2017-04-03 14:03:06	E. coli O157:H7	Pass
RFCL	2017-03-27 20:15:32	139063	139064	Inspection	10606237	Chicken	Company H	Brazil	2017-04-03 14:03:10	E. coli O157:H7	Pass
RFCL	2017-03-27 20:18:12	139066	139067	Inspection	10606238	Chicken	Company I	Brazil	2017-04-03 14:03:14	E. coli O157:H7	Pass
RFCL	2017-03-27 20:21:17	139069	139070	Inspection	10606239	Chicken	Company BD	Brazil	2017-04-03 14:03:17	E. coli O157:H7	Pass
RFCL	2017-03-27 20:23:29	139072	139073	Inspection	10606240	Chicken	Company G	Brazil	2017-04-03 14:03:21	E. coli O157:H7	Pass
RFCL	2017-03-27 20:25:47	139075	139076	Inspection	10606241	Chicken	Company G	Brazil	2017-04-03 14:03:25	E. coli O157:H7	Pass
RFCL	2017-03-27 20:27:58	139078	139079	Inspection	10606242	Chicken	Company BP	Brazil	2017-04-03 14:03:29	E. coli O157:H7	Pass
RFCL	2017-03-28 08:46:19	139093	139094	Inspection	10606258	Chicken	Company G	Brazil	2017-04-03 14:03:37	E. coli O157:H7	Pass
RFCL	2017-03-28 08:49:59	139100	139101	Inspection	10606257	Chicken	Company H	Brazil	2017-04-03 14:03:44	E. coli O157:H7	Pass
RFCL	2017-03-28 08:53:12	139106	139107	Inspection	10606256	Chicken	Company G	Brazil	2017-04-03 14:03:52	E. coli O157:H7	Pass
RFCL	2017-03-28 08:53:44	139109	139110	Inspection	10606219	Chicken	Company H	Brazil	2017-04-03 14:03:56	E. coli O157:H7	Pass
RFCL	2017-03-28 08:55:45	139117	139118	Inspection	10606255	Chicken	Company G	Brazil	2017-04-03 14:04:04	E. coli O157:H7	Pass
RFCL	2017-03-28 08:57:30	139120	139121	Inspection	10606220	Chicken	Company H	Brazil	2017-04-03 14:04:11	E. coli O157:H7	Pass
RFCL	2017-03-28 08:59:30	139123	139124	Inspection	10606221	Chicken	Company H	Brazil	2017-04-03 14:04:15	E. coli O157:H7	Pass
RFCL	2017-03-28 09:01:53	139128	139129	Inspection	10606222	Chicken	Company H	Brazil	2017-04-05 13:02:11	E. coli O157:H7	Pass
RFCL	2017-03-28 09:02:40	139131	139132	Inspection	10606254	Chicken	Company G	Brazil	2017-04-03 14:04:23	E. coli O157:H7	Pass
RFCL	2017-03-28 09:04:15	139137	139138	Inspection	10606223	Chicken	Company H	Brazil	2017-04-03 14:04:45	E. coli O157:H7	Pass
RFCL	2017-03-28 09:05:56	139142	139143	Inspection	10606253	Chicken	Company G	Brazil	2017-04-03 14:04:54	E. coli O157:H7	Pass
RFCL	2017-03-28 09:06:58	139145	139146	Inspection	10606224	Chicken	Company H	Brazil	2017-04-03 14:04:58	E. coli O157:H7	Pass
RFCL	2017-03-28 09:10:33	139154	139155	Inspection	10606252	Chicken	Company H	Brazil	2017-04-03 14:05:06	E. coli O157:H7	Pass
RFCL	2017-03-28 09:13:46	139160	139161	Inspection	10606251	Chicken	Company G	Brazil	2017-04-03 14:05:10	E. coli O157:H7	Pass
RFCL	2017-03-28 09:14:23	139166	139167	Inspection	10606226	Chicken	Company H	Brazil	2017-04-03 14:05:35	E. coli O157:H7	Pass
DFCL	2017-03-28 09:59:37	139191	139191	Inspection	0207060000000000-110	Chicken	Company H	Brazil	2017-04-01 11:46:42	E. coli O157:H7	Pass
RFCL	2017-03-28 09:59:41	139192	139193	Inspection	10606259	Chicken	Company BQ	Brazil	2017-04-03 14:07:17	E. coli O157:H7	Pass
RFCL	2017-03-28 10:01:37	139195	139196	Inspection	10606260	Chicken	Company BO	Brazil	2017-04-03 14:07:20	E. coli O157:H7	Pass
RFCL	2017-03-28 10:04:15	139198	139199	Inspection	10606261	Chicken	Company BO	Brazil	2017-04-03 14:07:26	E. coli O157:H7	Pass
RFCL	2017-03-28 10:06:15	139201	139202	Inspection	10606262	Chicken	Company I	Brazil	2017-04-03 14:07:32	E. coli O157:H7	Pass
RFCL	2017-03-28 10:08:13	139207	139208	Inspection	10606263	Chicken	Company AC	Brazil	2017-04-03 14:07:40	E. coli O157:H7	Pass
RFCL	2017-03-28 10:10:33	139211	139212	Inspection	10606264	Chicken	Company I	Brazil	2017-04-03 14:07:44	E. coli O157:H7	Pass
RFCL	2017-03-28 10:14:41	139217	139218	Inspection	10606266	Chicken	Company AC	Brazil	2017-04-03 14:07:47	E. coli O157:H7	Pass
RFCL	2017-03-28 10:19:36	139224	139225	Inspection	10606250	Chicken	Company BN	Brazil	2017-04-03 14:07:51	E. coli O157:H7	Pass
DFCL	2017-03-28 10:24:09	139227	139227	Inspection	0207060000000000-108	Chicken	Company BR	Brazil	2017-04-01 10:47:55	E. coli O157:H7	Pass
RFCL	2017-03-28 10:31:08	139232	139233	Inspection	10606218	Chicken	Company BN	Brazil	2017-04-03 14:07:55	E. coli O157:H7	Pass
DFCL	2017-03-28 10:32:45	139235	139235	Inspection	0207060000000000-109	Chicken	Company BN	Brazil	2017-04-01 10:44:10	E. coli O157:H7	Pass
RFCL	2017-03-28 10:45:00	139239	139240	Inspection	10606217	Chicken	Company G	Brazil	2017-04-03 14:08:02	E. coli O157:H7	Pass
RFCL	2017-03-28 10:53:41	139252	139253	Inspection	10606216	Chicken	Company G	Brazil	2017-04-03 14:08:06	E. coli O157:H7	Pass
RFCL	2017-03-28 10:56:31	139259	139260	Inspection	10606215	Chicken	Company I	Brazil	2017-04-05 13:03:44	E. coli O157:H7	Pass
RFCL	2017-03-28 10:59:27	139264	139265	Inspection	10606214	Chicken	Company G	Brazil	2017-04-05 13:04:18	E. coli O157:H7	Pass
RFCL	2017-03-28 11:03:01	139268	139269	Inspection	10606213	Chicken	Company H	Brazil	2017-04-03 14:08:20	E. coli O157:H7	Pass
RFCL	2017-03-28 11:06:02	139271	139272	Inspection	10606212	Chicken	Company G	Brazil	2017-04-03 14:08:24	E. coli O157:H7	Pass
DFCL	2017-03-28 11:27:19	139277	139277	Inspection	1438062721042-001	Chicken	Company H	Brazil	2017-04-07 11:03:51	E. coli O157:H7	Pass
DFCL	2017-03-28 11:34:26	139278	139278	Inspection	1438062721042-002	Chicken	Company H	Brazil	2017-04-07 11:44:13	E. coli O157:H7	Pass
RFML	2017-03-28 11:46:52	139283	139283	Transferred	1438062022026-001	Chicken	Company BQ	Brazil	2017-03-30 14:12:42	E. coli O157:H7	Pass
RFML	2017-03-28 11:51:41	139284	139286	Transferred	1438062104008-002	Chicken	Company G	Brazil	2017-03-30 14:13:45	E. coli O157:H7	Pass
RFML	2017-03-28 11:58:01	139287	139289	Transferred	1438062004049-001	Chicken	Company AY	Brazil	2017-04-03 11:57:17	E. coli O157:H7	Pass
RFML	2017-03-28 12:05:15	139290	139292	Transferred	1438062104033-001	Chicken	Company H	Brazil	2017-04-03 12:11:48	E. coli O157:H7	Pass
DFCL	2017-05-09 14:31:04	144984	144984	Inspection	1438081221067-002	Chicken	Company BL	Brazil	2017-05-16 08:45:39	E. coli O157:H7	Pass
DFCL	2017-05-09 13:59:59	144976	144976	Inspection	1438081221067-001	Chicken	Company BL	Brazil	2017-05-16 07:40:08	E. coli O157:H7	Pass
RFML	2017-03-28 13:16:44	139306	139308	Transferred	1438062104075-001	Chicken	Company BS	Brazil	2017-03-30 14:16:38	E. coli O157:H7	Pass
DFCL	2017-05-09 09:28:22	144879	144879	Inspection	1438072921027-001	Chicken	Company BF	Brazil	2017-05-16 07:39:23	E. coli O157:H7	Pass
RFML	2017-03-28 13:29:21	139315	139317	Transferred	1438062004048-001	Chicken	Company AY	Brazil	2017-03-30 14:09:59	E. coli O157:H7	Pass
RFML	2017-03-28 13:35:50	139322	139322	Transferred	1438061922010-001	Chicken	Company G	Brazil	2017-03-30 14:20:31	E. coli O157:H7	Pass
DFCL	2017-05-08 13:24:10	144753	144753	Inspection	1438081121022-004	Chicken	Company BT	Brazil	2017-05-16 07:42:25	E. coli O157:H7	Pass
DFCL	2017-05-08 13:05:06	144736	144736	Inspection	1438081121022-002	Chicken	Company BT	Brazil	2017-05-15 14:34:25	E. coli O157:H7	Pass
DFCL	2017-05-08 12:58:11	144735	144735	Inspection	1438081121022-001	Chicken	Company BT	Brazil	2017-05-15 14:34:25	E. coli O157:H7	Pass
DFCL	2017-05-08 12:47:50	144728	144728	Inspection	1438080821060-002	Chicken	Company BU	Brazil	2017-05-16 08:34:20	E. coli O157:H7	Pass
DFCL	2017-03-28 14:11:06	139347	139347	Inspection	0207060000000000-127	Chicken	Company BF	Brazil	2017-04-07 11:30:16	E. coli O157:H7	Pass
DFCL	2017-05-08 12:42:27	144721	144721	Inspection	1438080821060-001	Chicken	Company BU	Brazil	2017-05-16 07:38:19	E. coli O157:H7	Pass
DFCL	2017-03-28 14:19:19	139352	139352	Inspection	0207060000000000-164	Chicken	Company BJ	Brazil	2017-04-05 10:09:59	E. coli O157:H7	Pass
DFCL	2017-03-28 14:23:08	139353	139353	Inspection	0207060000000000-135	Chicken	Company G	Brazil	2017-04-07 11:11:46	E. coli O157:H7	Pass
DFCL	2017-03-28 14:28:59	139355	139355	Inspection	0207060000000000-128	Chicken	Company BF	Brazil	2017-04-07 11:11:46	E. coli O157:H7	Pass
DFCL	2017-03-28 14:33:03	139357	139357	Inspection	0207060000000000-152	Chicken	Company AC	Brazil	2017-04-08 10:56:28	E. coli O157:H7	Pass
DFCL	2017-03-28 14:38:43	139360	139360	Inspection	0207060000000000-150	Chicken	Company BE	Brazil	2017-04-08 10:40:07	E. coli O157:H7	Pass
DFCL	2017-03-28 14:39:32	139361	139361	Inspection	0207060000000000-151	Chicken	Company BS	Brazil	2017-04-08 10:40:07	E. coli O157:H7	Pass
DFCL	2017-03-28 14:48:06	139365	139365	Inspection	0207060000000000-148	Chicken	Company BJ	Brazil	2017-04-08 11:22:13	E. coli O157:H7	Pass
DFCL	2017-03-28 14:54:04	139367	139367	Inspection	0207060000000000-146	Chicken	Company G	Brazil	2017-04-08 11:22:13	E. coli O157:H7	Pass
DFCL	2017-03-28 14:55:07	139368	139368	Inspection	0207060000000000-143	Chicken	Company G	Brazil	2017-04-08 10:40:07	E. coli O157:H7	Pass
DFCL	2017-03-28 14:59:03	139369	139369	Inspection	0207060000000000-142	Chicken	Company G	Brazil	2017-04-08 10:40:07	E. coli O157:H7	Pass
DFCL	2017-05-07 12:39:04	144577	144577	Inspection	1438080821005-001	Chicken	Company K	Brazil	2017-05-13 14:10:56	E. coli O157:H7	Pass
DFCL	2017-05-07 09:56:39	144552	144552	Inspection	1438080521003-002	Chicken	Company G	Brazil	2017-05-13 11:46:00	E. coli O157:H7	Pass
DFCL	2017-03-28 15:03:12	139372	139372	Inspection	0207060000000000-145	Chicken	Company G	Brazil	2017-04-12 11:20:54	E. coli O157:H7	Pass
DFCL	2017-03-28 15:05:27	139373	139373	Inspection	0207060000000000-140	Chicken	Company AY	Brazil	2017-04-12 11:10:16	E. coli O157:H7	Pass
DFCL	2017-05-07 09:50:25	144550	144550	Inspection	1438080521003-001	Chicken	Company G	Brazil	2017-05-12 12:58:01	E. coli O157:H7	Pass
DFCL	2017-05-04 10:40:15	144339	144339	Inspection	1438072121012-001	Chicken	Company BF	Brazil	2017-05-10 14:45:55	E. coli O157:H7	Pass
DFCL	2017-03-28 15:09:15	139376	139376	Inspection	0207060000000000-149	Chicken	Company BV	Brazil	2017-04-12 11:21:24	E. coli O157:H7	Pass
DFCL	2017-05-03 14:40:02	144304	144304	Inspection	1438080421050-001	Chicken	Company BB	Brazil	2017-05-10 14:32:09	E. coli O157:H7	Pass
DFCL	2017-05-03 10:44:37	144233	144233	Inspection	1438080521024-001	Chicken	Company AY	Brazil	2017-05-09 08:30:48	E. coli O157:H7	Pass
DFCL	2017-03-28 15:19:33	139379	139379	Inspection	0207060000000000-137	Chicken	Company BL	Brazil	2017-04-13 13:33:17	E. coli O157:H7	Pass
DFCL	2017-05-03 09:25:04	144209	144209	Inspection	1438080221007-002	Chicken	Company K	Brazil	2017-05-09 09:19:44	E. coli O157:H7	Pass
DFCL	2017-05-03 09:19:30	144205	144205	Inspection	1438080221007-001	Chicken	Company K	Brazil	2017-05-09 08:48:34	E. coli O157:H7	Pass
DFCL	2017-03-28 15:46:19	139385	139385	Inspection	0207060000000000-132	Chicken	Company H	Brazil	2017-04-12 11:26:04	E. coli O157:H7	Pass
DFCL	2017-03-28 15:57:18	139387	139387	Inspection	0207060000000000-130	Chicken	Company BK	Brazil	2017-04-12 11:26:29	E. coli O157:H7	Pass
RFCL	2017-03-29 09:56:29	139415	139416	Inspection	10606287	Chicken	Company G	Brazil	2017-04-05 13:08:14	E. coli O157:H7	Pass
RFCL	2017-03-29 09:59:15	139419	139420	Inspection	10606288	Chicken	Company G	Brazil	2017-04-03 14:08:31	E. coli O157:H7	Pass
RFCL	2017-03-29 10:02:55	139422	139423	Inspection	10606289	Chicken	Company G	Brazil	2017-04-03 14:08:35	E. coli O157:H7	Pass
RFCL	2017-03-29 10:27:48	139438	139439	Inspection	10606290	Chicken	Unknown	Brazil	2017-04-03 14:08:38	E. coli O157:H7	Pass
RFCL	2017-03-29 10:30:44	139444	139445	Inspection	10606291	Chicken	Company BN	Brazil	2017-04-03 14:08:45	E. coli O157:H7	Pass
DFCL	2017-03-29 10:31:00	139447	139447	Inspection	0207060000000000-107	Chicken	Company BF	Brazil	2017-04-13 11:32:14	E. coli O157:H7	Pass
RFCL	2017-03-29 10:33:50	139454	139455	Inspection	10606292	Chicken	Company G	Brazil	2017-04-03 14:08:49	E. coli O157:H7	Pass
DFCL	2017-03-29 10:35:41	139457	139457	Inspection	0207060000000000-153	Chicken	Company G	Brazil	2017-04-12 11:21:42	E. coli O157:H7	Pass
RFCL	2017-03-29 10:38:57	139462	139464	Inspection	10606293	Chicken	Company H	Brazil	2017-04-03 14:08:52	E. coli O157:H7	Pass
DFCL	2017-03-29 10:41:04	139467	139467	Inspection	0207060000000000-162	Chicken	Company BF	Brazil	2017-04-13 13:34:46	E. coli O157:H7	Pass
RFCL	2017-03-29 10:44:04	139471	139472	Inspection	10606294	Chicken	Company I	Brazil	2017-04-05 13:09:01	E. coli O157:H7	Pass
DFCL	2017-03-29 10:47:22	139477	139477	Inspection	0207060000000000-111	Chicken	Company BC	Brazil	2017-04-13 11:35:36	E. coli O157:H7	Pass
RFCL	2017-03-29 10:50:15	139481	139482	Inspection	10606295	Chicken	Company H	Brazil	2017-04-03 14:08:59	E. coli O157:H7	Pass
DFCL	2017-03-29 12:31:10	139506	139506	Inspection	0207060000000000-123	Chicken	Company H	Brazil	2017-04-13 09:47:39	E. coli O157:H7	Pass
DFCL	2017-03-29 12:38:50	139511	139511	Inspection	0207060000000000-122	Chicken	Company G	Brazil	2017-04-13 09:48:48	E. coli O157:H7	Pass
DFCL	2017-05-02 10:40:54	144048	144048	Inspection	1438080321012-001	Chicken	Company AZ	Brazil	2017-05-09 09:30:57	E. coli O157:H7	Pass
DFCL	2017-03-29 12:44:53	139515	139515	Inspection	0207060000000000-121	Chicken	Company BN	Brazil	2017-04-13 09:45:40	E. coli O157:H7	Pass
DFCL	2017-03-29 12:52:39	139522	139522	Inspection	0207060000000000-126	Chicken	Company BW	Brazil	2017-04-13 11:28:10	E. coli O157:H7	Pass
DFCL	2017-05-02 09:39:05	144015	144015	Inspection	1438080321032-001	Chicken	Company K	Brazil	2017-05-09 09:24:29	E. coli O157:H7	Pass
DFCL	2017-03-29 12:59:09	139528	139528	Inspection	0207060000000000-124	Chicken	Company BE	Brazil	2017-04-13 11:28:55	E. coli O157:H7	Pass
DFCL	2017-03-29 13:04:24	139530	139530	Inspection	0207060000000000-120	Chicken	Company AZ	Brazil	2017-04-13 11:30:48	E. coli O157:H7	Pass
DFCL	2017-04-30 14:12:21	143747	143747	Inspection	1438072821026-001	Chicken	Company H	Brazil	2017-05-04 08:09:09	E. coli O157:H7	Pass
DFCL	2017-03-29 13:08:48	139537	139537	Inspection	0207060000000000-154	Chicken	Unknown	Brazil	2017-04-12 11:27:18	E. coli O157:H7	Pass
DFCL	2017-03-29 13:15:00	139538	139538	Inspection	0207060000000000-155	Chicken	Company AY	Brazil	2017-04-13 09:44:04	E. coli O157:H7	Pass
DFCL	2017-03-29 13:24:19	139544	139544	Inspection	0207060000000000-156	Chicken	Company I	Brazil	2017-04-14 11:23:47	E. coli O157:H7	Pass
DFCL	2017-04-30 14:06:42	143746	143746	Inspection	1438072821031-001	Chicken	Company BE	Brazil	2017-05-04 11:33:14	E. coli O157:H7	Pass
DFCL	2017-03-29 13:31:19	139548	139548	Inspection	0207060000000000-157	Chicken	Company G	Brazil	2017-04-14 11:21:34	E. coli O157:H7	Pass
DFCL	2017-03-29 13:37:15	139550	139550	Inspection	0207060000000000-125	Chicken	Company BJ	Brazil	2017-04-13 11:25:19	E. coli O157:H7	Pass
DFCL	2017-04-30 08:45:58	143631	143631	Inspection	1438072521039-001	Chicken	Company BO	Brazil	2017-05-03 07:52:27	E. coli O157:H7	Pass
DFCL	2017-04-30 08:37:01	143629	143629	Inspection	1438072721031-001	Chicken	Company BA	Brazil	2017-05-03 07:52:27	E. coli O157:H7	Pass
DFCL	2017-03-29 16:34:07	139640	139640	Inspection	1438062721039-001	Chicken	Company H	Brazil	2017-04-16 15:13:33	E. coli O157:H7	Pass
DFCL	2017-03-29 16:40:20	139641	139641	Inspection	1438062321014-001	Chicken	Company AC	Brazil	2017-04-13 11:31:14	E. coli O157:H7	Pass
DFCL	2017-03-29 16:46:38	139642	139642	Inspection	1438062521006-001	Chicken	Company AZ	Brazil	2017-04-15 10:39:51	E. coli O157:H7	Pass
DFCL	2017-03-29 16:52:51	139643	139643	Inspection	1438062421032-001	Chicken	Company H	Brazil	2017-04-15 10:58:31	E. coli O157:H7	Pass
DFCL	2017-03-29 16:57:49	139644	139644	Inspection	1438062421032-002	Chicken	Company H	Brazil	2017-04-13 09:48:06	E. coli O157:H7	Pass
DFCL	2017-03-29 17:02:37	139645	139645	Inspection	1438062421032-003	Chicken	Company H	Brazil	2017-04-14 11:32:45	E. coli O157:H7	Pass
DFCL	2017-03-30 11:00:06	139678	139678	Inspection	1438062621009-001	Chicken	Company G	Brazil	2017-04-15 10:39:51	E. coli O157:H7	Pass
DFCL	2017-03-30 11:06:20	139683	139683	Inspection	1438062621009-002	Chicken	Company I	Brazil	2017-04-15 10:39:51	E. coli O157:H7	Pass
DFCL	2017-03-30 11:12:19	139691	139691	Inspection	1438062621009-003	Chicken	Company G	Brazil	2017-04-15 11:00:33	E. coli O157:H7	Pass
DFCL	2017-03-30 11:19:17	139698	139698	Inspection	1438062621009-004	Chicken	Company G	Brazil	2017-04-15 10:39:51	E. coli O157:H7	Pass
DFCL	2017-04-02 14:51:56	140163	140163	Inspection	1438062521013-001	Chicken	Company BO	Brazil	2017-04-16 14:57:41	E. coli O157:H7	Pass
DFCL	2017-04-03 09:57:17	140222	140222	Inspection	1438062621014-001	Chicken	Company BX	Brazil	2017-04-16 15:11:32	E. coli O157:H7	Pass
DFCL	2017-04-26 13:37:06	143300	143300	Inspection	72369	Chicken	Company AY	Brazil	2017-05-03 10:43:25	E. coli O157:H7	Pass
DFCL	2017-04-26 13:37:06	143299	143299	Inspection	72369	Chicken	Company AY	Brazil	2017-05-03 12:20:25	E. coli O157:H7	Pass
DFCL	2017-04-03 13:48:18	140255	140255	Inspection	1438062921001-001	Chicken	Company H	Brazil	2017-04-16 14:58:12	E. coli O157:H7	Pass
DFCL	2017-04-03 13:59:09	140257	140257	Inspection	1438062921001-002	Chicken	Company H	Brazil	2017-04-16 14:11:33	E. coli O157:H7	Pass
DFCL	2017-04-26 13:37:06	143298	143298	Inspection	72369	Chicken	Company AY	Brazil	2017-05-06 11:58:52	E. coli O157:H7	Pass
DFCL	2017-04-26 13:37:06	143297	143297	Inspection	72369	Chicken	Company AY	Brazil	2017-05-04 11:17:35	E. coli O157:H7	Pass
DFCL	2017-04-26 13:37:06	143296	143296	Inspection	72369	Chicken	Company AY	Brazil	2017-05-03 09:01:23	E. coli O157:H7	Pass
DFCL	2017-04-03 14:22:29	140265	140265	Inspection	1438062421034-001	Chicken	Company H	Brazil	2017-04-15 10:39:51	E. coli O157:H7	Pass
DFCL	2017-04-26 13:37:06	143295	143295	Inspection	72369	Chicken	Company AY	Brazil	2017-05-03 09:01:22	E. coli O157:H7	Pass
RFCL	2017-04-23 17:34:34	142857	142857	Inspection	1438071801014000	Chicken	Company AY	Brazil	2017-04-30 15:15:35	E. coli O157:H7	Pass
DFCL	2017-04-22 08:44:12	142715	142715	Inspection	1438072221027-002	Chicken	Company G	Brazil	2017-04-27 11:04:14	E. coli O157:H7	Pass
DFCL	2017-04-22 08:40:09	142714	142714	Inspection	1438072221027-001	Chicken	Company G	Brazil	2017-04-27 11:04:14	E. coli O157:H7	Pass
DFCL	2017-04-20 13:27:03	142621	142621	Inspection	1438071921039-002	Chicken	Company BB	Brazil	2017-04-28 09:56:48	E. coli O157:H7	Pass
DFCL	2017-04-19 10:58:02	142449	142449	Inspection	1438072021027-001	Chicken	Company H	Brazil	2017-04-23 15:10:24	E. coli O157:H7	Pass
DFCL	2017-04-19 08:49:28	142367	142367	Inspection	1438071021002-001	Chicken	Company BY	Brazil	2017-04-23 15:32:53	E. coli O157:H7	Pass
DFCL	2017-04-19 08:43:07	142357	142357	Inspection	1438071021001-001	Chicken	Company BY	Brazil	2017-04-23 14:56:59	E. coli O157:H7	Pass
DFCL	2017-04-17 11:51:13	142114	142114	Inspection	1438062921011-002	Chicken	Company BF	Brazil	2017-04-22 12:20:45	E. coli O157:H7	Pass
DFCL	2017-04-17 11:45:12	142106	142106	Inspection	1438062921011-001	Chicken	Company BF	Brazil	2017-04-22 12:20:45	E. coli O157:H7	Pass
DFCL	2017-04-10 11:21:28	141079	141079	Inspection	1438062921015-001	Chicken	Company BF	Brazil	2017-04-20 11:55:52	E. coli O157:H7	Pass
DFCL	2017-04-06 14:13:05	140685	140685	Inspection	1438062921002-002	Chicken	Company H	Brazil	2017-04-20 11:50:07	E. coli O157:H7	Pass
DFCL	2017-04-06 14:04:49	140684	140684	Inspection	1438070221025-001	Chicken	Company H	Brazil	2017-04-20 12:29:06	E. coli O157:H7	Pass
GROUP_NAME	LOGIN_DATE	ORIGINAL_SAMPLE	SAMPLE_NUMBER	SAMPLE_TYPE	C_REF_NO	DESCRIPTION	MANUFACTURER CODE	T_MANUFA_COUNTRY	RELEASED_ON	REPORTED_NAME2	RESULT
RFCL	2017-05-07 14:19:00	144632	144645	Inspection	1158/2/T/C	Chicken	Company BZ	Jordan	2017-05-17 13:53:12	E. coli O157:H7	Pass
RFCL	2017-05-07 14:18:54	144631	144643	Inspection	1158/2/T/C	Chicken	Company BZ	Jordan	2017-05-14 14:32:05	E. coli O157:H7	Pass
RFCL	2017-05-07 14:18:46	144630	144641	Inspection	1158/2/T/C	Chicken	Company BZ	Jordan	2017-05-17 12:05:18	E. coli O157:H7	Pass
RFCL	2017-05-07 14:18:41	144629	144639	Inspection	1158/2/T/C	Chicken	Company BZ	Jordan	2017-05-14 14:28:06	E. coli O157:H7	Pass
RFCL	2017-05-07 14:18:34	144628	144637	Inspection	1158/2/T/C	Chicken	Company BZ	Jordan	2017-05-22 13:46:48	E. coli O157:H7	Pass
RFCL	2017-05-07 14:18:28	144627	144635	Inspection	1158/2/T/C	Chicken	Company BZ	Jordan	2017-05-14 14:24:19	E. coli O157:H7	Pass
RFCL	2017-05-07 14:18:21	144626	144633	Inspection	1158/2/T/C	Chicken	Company BZ	Jordan	2017-05-17 12:04:13	E. coli O157:H7	Pass
RFCL	2017-05-07 14:08:45	144620	144621	Inspection	1157/2/T/C	Chicken	Company BZ	Jordan	2017-05-15 13:01:25	E. coli O157:H7	Pass
RFCL	2017-04-27 12:04:44	143450	143450	Inspection	Meat & Poultry	Chicken	Unknown	Jordan	2017-05-08 13:46:20	E. coli O157:H7	Pass
RFCL	2017-04-27 12:04:43	143449	143449	Inspection	Meat & Poultry	Chicken	Unknown	Jordan	2017-05-08 13:03:59	E. coli O157:H7	Pass
RFCL	2017-04-27 12:04:43	143448	143448	Inspection	Meat & Poultry	Chicken	Unknown	Jordan	2017-05-08 13:46:07	E. coli O157:H7	Pass
RFCL	2017-04-27 12:04:43	143447	143447	Inspection	Meat & Poultry	Chicken	Unknown	Jordan	2017-05-03 13:21:02	E. coli O157:H7	Pass
RFCL	2017-04-27 12:04:43	143446	143446	Inspection	Meat & Poultry	Chicken	Unknown	Jordan	2017-05-03 13:19:50	E. coli O157:H7	Pass
RFCL	2017-04-27 11:56:05	143444	143444	Inspection	1056/2/C/T	Chicken	Unknown	Jordan	2017-05-04 11:03:08	E. coli O157:H7	Pass
RFCL	2017-04-27 11:56:05	143443	143443	Inspection	1056/2/C/T	Chicken	Unknown	Jordan	2017-05-09 10:24:18	E. coli O157:H7	Pass
RFCL	2017-04-27 11:56:05	143442	143442	Inspection	1056/2/C/T	Chicken	Unknown	Jordan	2017-05-03 13:16:18	E. coli O157:H7	Pass
RFCL	2017-04-27 11:56:05	143441	143441	Inspection	1056/2/C/T	Chicken	Unknown	Jordan	2017-05-03 13:23:41	E. coli O157:H7	Pass
RFCL	2017-04-27 11:56:05	143439	143439	Inspection	1056/2/C/T	Chicken	Unknown	Jordan	2017-05-08 13:47:04	E. coli O157:H7	Pass
RFCL	2017-04-26 14:37:32	143319	143319	Inspection	1057/2/C/T	Chicken	Unknown	Jordan	2017-05-04 15:32:21	E. coli O157:H7	Pass
RFCL	2017-04-26 14:37:32	143318	143318	Inspection	1057/2/C/T	Chicken	Unknown	Jordan	2017-05-04 15:31:57	E. coli O157:H7	Pass
GROUP_NAME	LOGIN_DATE	ORIGINAL_SAMPLE	SAMPLE_NUMBER	SAMPLE_TYPE	C_REF_NO	DESCRIPTION	MANUFACTURER CODE	T_MANUFA_COUNTRY	RELEASED_ON	REPORTED_NAME2	RESULT
RFCL	2017-08-24 09:28:21	156687	156687	Inspection	1438112404108000	Chicken	Unknown	India	2017-08-28 14:37:13	E. coli O157:H7	Pass
GROUP_NAME	LOGIN_DATE	ORIGINAL_SAMPLE	SAMPLE_NUMBER	SAMPLE_TYPE	C_REF_NO	DESCRIPTION	MANUFACTURER CODE	T_MANUFA_COUNTRY	RELEASED_ON	REPORTED_NAME2	RESULT
RFML	2017-06-27 15:56:09	150447	150449	Transferred	1438092404037-003	Chicken	Company CA	Tunisia	2017-06-29 14:45:51	E. coli O157:H7	Pass
GROUP_NAME	LOGIN_DATE	ORIGINAL_SAMPLE	SAMPLE_NUMBER	SAMPLE_TYPE	C_REF_NO	DESCRIPTION	MANUFACTURER CODE	T_MANUFA_COUNTRY	RELEASED_ON	NAME2	RESULT
DFCL	2017-04-13 09:00:40	141818	141818	Inspection	1438070904095-002	Chicken	Company CB	Ukraine	2017-04-20 12:28:32	E. coli O157:H7	Failed
RFCL	2017-05-25 09:30:03	146921	146921	Inspection	1438081305064000	Chicken	Company CB	Ukraine	2017-05-30 11:51:55	E. coli O157:H7	Pass
RFCL	2017-05-25 09:28:31	146920	146920	Inspection	1438081305063000	Chicken	Company CB	Ukraine	2017-05-28 13:11:58	E. coli O157:H7	Pass
RFCL	2017-05-25 09:26:35	146919	146919	Inspection	1438081305052000	Chicken	Company CB	Ukraine	2017-06-05 12:04:40	E. coli O157:H7	Pass
RFCL	2017-05-25 09:25:25	146917	146917	Inspection	1438081305059000	Chicken	Company CB	Ukraine	2017-05-28 13:11:46	E. coli O157:H7	Pass
RFCL	2017-05-25 09:23:52	146916	146916	Inspection	1438081305049000	Chicken	Company CB	Ukraine	2017-05-29 11:07:46	E. coli O157:H7	Pass
RFCL	2017-05-25 09:22:35	146915	146915	Inspection	1438081305048000	Chicken	Company CB	Ukraine	2017-06-05 13:07:05	E. coli O157:H7	Pass
RFCL	2017-05-25 09:21:36	146914	146914	Inspection	1438081305047000	Chicken	Company CB	Ukraine	2017-05-29 12:55:13	E. coli O157:H7	Pass
RFCL	2017-05-25 09:20:13	146913	146913	Inspection	1438081305043000	Chicken	Company CB	Ukraine	2017-05-28 13:43:32	E. coli O157:H7	Pass
RFCL	2017-05-25 09:16:54	146911	146911	Inspection	1438081305042000	Chicken	Company CB	Ukraine	2017-05-28 13:43:28	E. coli O157:H7	Pass
RFCL	2017-05-24 12:18:24	146760	146760	Inspection	1438081305045000	Chicken	Company CB	Ukraine	2017-06-05 12:04:37	E. coli O157:H7	Pass
RFML	2017-05-14 12:34:29	145396	145398	Transferred	2017090554-001	Chicken	Company CB	Ukraine	2017-05-15 15:12:15	E. coli O157:H7	Pass
RFML	2017-05-14 12:10:09	145391	145393	Transferred	2017102830-002	Chicken	Company CC	Ukraine	2017-05-15 15:13:46	E. coli O157:H7	Pass
RFML	2017-05-14 11:53:05	145386	145388	Transferred	2017102830-001	Chicken	Company CB	Ukraine	2017-05-15 15:12:59	E. coli O157:H7	Pass
RFCL	2017-05-14 11:06:28	145367	145367	Inspection	1438081108028000	Chicken	Unknown	Ukraine	2017-05-21 12:46:59	E. coli O157:H7	Pass
RFML	2017-05-02 15:07:09	144163	144166	Transferred	20170102846-001	Chicken	Company CD	Ukraine	2017-05-07 09:52:38	E. coli O157:H7	Pass
RFML	2017-05-02 14:54:27	144160	144162	Transferred	1438072304046-001	Chicken	Company CB	Ukraine	2017-05-07 09:52:38	E. coli O157:H7	Pass
RFML	2017-05-02 14:48:10	144153	144155	Transferred	20170102704-001	Chicken	Company CD	Ukraine	2017-05-08 15:02:04	E. coli O157:H7	Pass
RFML	2017-05-02 14:39:29	144147	144149	Transferred	20170102840-001	Chicken	Company CB	Ukraine	2017-05-08 15:03:19	E. coli O157:H7	Pass
RFML	2017-05-02 14:27:36	144143	144145	Transferred	1438072304057-002	Chicken	Company CB	Ukraine	2017-05-07 09:52:38	E. coli O157:H7	Pass
RFML	2017-05-02 14:19:28	144140	144142	Transferred	201795927-001	Chicken	Company CB	Ukraine	2017-05-07 09:52:39	E. coli O157:H7	Pass
RFML	2017-05-02 14:03:13	144136	144138	Transferred	2017095923-002	Chicken	Company CB	Ukraine	2017-05-07 09:52:39	E. coli O157:H7	Pass
RFML	2017-05-02 13:25:29	144131	144133	Transferred	1438072312025-002	Chicken	Company CB	Ukraine	2017-05-08 14:57:05	E. coli O157:H7	Pass
RFML	2017-05-02 13:17:18	144123	144124	Transferred	20170102840-002	Chicken	Unknown	Ukraine	2017-05-07 09:42:17	E. coli O157:H7	Pass
RFML	2017-05-02 13:11:44	144119	144121	Transferred	2017095923-001	Chicken	Company CB	Ukraine	2017-05-07 09:42:17	E. coli O157:H7	Pass
RFML	2017-05-02 13:04:19	144109	144111	Transferred	1438072312025-001	Chicken	Company CB	Ukraine	2017-05-07 09:42:16	E. coli O157:H7	Pass
RFML	2017-05-02 12:45:29	144096	144097	Transferred	1438072304045-001	Chicken	Company CB	Ukraine	2017-05-07 09:42:16	E. coli O157:H7	Pass
RFML	2017-05-02 12:07:55	144085	144086	Transferred	1438072304057-001	Chicken	Company CB	Ukraine	2017-05-07 09:40:08	E. coli O157:H7	Pass
	ǂ / ₸ Multinational corporation
