# Supplementary material for: Detection of Escherichia coli O157:H7 in imported meat products from Saudi Arabian ports in 2017
Source: Sci Rep. 2023 Mar 14;13:4222. doi: 10.1038/s41598-023-30486-2 (PMC10015049; doi:10.1038/s41598-023-30486-2)
Supplement: Supplementary file 3 — Supplementary Information 3. [file 41598_2023_30486_MOESM3_ESM.xlsx]

## Sheet: Sheet1
GROUP_NAME	LOGIN_DATE	ORIGINAL_SAMPLE	SAMPLE_NUMBER	SAMPLE_TYPE	C_REF_NO	DESCRIPTION	MANUFACTURER CODE	MANUFACTURER_COUNTRY	RELEASED_ON	REPORTED_NAME2	RESULT
RFCL	2017-03-20 14:42:37	138332	138332	Inspection	807/2/T/C	Sheep Meat	Company CE	Australia	2017-03-26 14:36:43	E. coli O157:H7	Pass
GROUP_NAME	LOGIN_DATE	ORIGINAL_SAMPLE	SAMPLE_NUMBER	SAMPLE_TYPE	C_REF_NO	DESCRIPTION	MANUFACTURER CODE		RELEASED_ON	REPORTED_NAME2	RESULT
RFCL	2017-03-09 11:28:40	137277	137277	Inspection	1438060901022000	Sheep Meat	Unknown	New Zealand	2017-03-16 10:12:03	E. coli O157:H7	Pass
DFCL	2017-02-27 08:46:56	135751	135751	Inspection	1438052621016-002	Sheep Meat	Company CF	New Zealand	2017-03-02 09:41:38	E. coli O157:H7	Pass
GROUP_NAME	LOGIN_DATE	ORIGINAL_SAMPLE	SAMPLE_NUMBER	SAMPLE_TYPE	C_REF_NO	DESCRIPTION	MANUFACTURER CODE		RELEASED_ON	REPORTED_NAME2	RESULT
RFCL	2017-07-13 13:36:25	151645	151646	Inspection	1.70806e+18	Sheep Meat	Company AI ǂ	India	7+P2:P32/20/2017 1:26:13 PM	E. coli O157:H7	Failed
RFCL	2017-07-12 12:36:00	151556	151556	Inspection	1.70806e+18	Sheep Meat	Company AI ǂ	India	2017-07-17 08:33:36	E. coli O157:H7	Pass
RFCL	2017-05-24 08:28:14	146604	146604	Inspection	1438082101006000	Sheep Meat	Company AI ǂ	India	2017-05-29 12:56:37	E. coli O157:H7	Pass
RFCL	2017-05-24 08:26:41	146603	146603	Inspection	1438082101006000	Sheep Meat	Company AI ǂ	India	2017-05-29 12:56:56	E. coli O157:H7	Pass
RFCL	2017-05-24 08:23:37	146602	146602	Inspection	1438082101007000	Sheep Meat	Company AI ǂ	India	2017-05-28 13:44:41	E. coli O157:H7	Pass
RFCL	2017-01-04 12:34:33	130366	130366	Inspection	1438033001023000	Sheep Meat	Company AI ǂ	India	2017-01-09 15:00:45	E. coli O157:H7	Pass
RFCL	2017-01-04 12:36:18	130367	130367	Inspection	1438033001023000	Sheep Meat	Company AI ǂ	India	2017-01-09 15:01:00	E. coli O157:H7	Pass
RFCL	2017-01-04 12:38:34	130369	130369	Inspection	1438033001023000	Sheep Meat	Company AI ǂ	India	2017-01-11 13:27:41	E. coli O157:H7	Pass
RFCL	2017-05-24 08:21:47	146601	146601	Inspection	1438082101007000	Sheep Meat	Company AI ǂ	India	2017-05-28 13:44:38	E. coli O157:H7	Pass
RFCL	2017-05-08 15:34:53	144830	144830	Inspection	1438080701026000	Sheep Meat	Company AI ǂ	India	2017-05-14 14:07:25	E. coli O157:H7	Pass
RFCL	2017-05-08 15:33:26	144829	144829	Inspection	1438080701026000	Sheep Meat	Company AI ǂ	India	2017-05-14 14:06:37	E. coli O157:H7	Pass
RFCL	2017-05-08 15:31:58	144828	144828	Inspection	1438080701026000	Sheep Meat	Company AI ǂ	India	2017-05-16 09:55:23	E. coli O157:H7	Pass
RFCL	2017-05-03 12:10:02	144268	144268	Inspection	1438080101008000	Sheep Meat	Company AI ǂ	India	2017-05-08 13:48:09	E. coli O157:H7	Pass
RFCL	2017-05-03 12:07:55	144267	144267	Inspection	1438080101008000	Sheep Meat	Company AI ǂ	India	2017-05-10 11:58:01	E. coli O157:H7	Pass
RFCL	2017-05-03 12:06:17	144265	144265	Inspection	1438080101008000	Sheep Meat	Company AI ǂ	India	2017-05-08 09:10:30	E. coli O157:H7	Pass
RFCL	2017-05-03 12:03:44	144264	144264	Inspection	1438072801029000	Sheep Meat	Company AI ǂ	India	2017-05-10 11:58:49	E. coli O157:H7	Pass
RFCL	2017-05-03 11:59:15	144246	144246	Inspection	1438072801029000	Sheep Meat	Company AI ǂ	India	2017-05-08 09:09:27	E. coli O157:H7	Pass
RFCL	2017-05-03 11:49:58	144243	144243	Inspection	1438072801029000	Sheep Meat	Company AI ǂ	India	2017-05-09 10:13:20	E. coli O157:H7	Pass
RFCL	2017-04-23 17:29:03	142856	142856	Inspection	1438071601020000	Sheep Meat	Company AI ǂ	India	2017-04-27 11:22:11	E. coli O157:H7	Pass
RFCL	2017-04-23 17:26:38	142855	142855	Inspection	1438071601020000	Sheep Meat	Company AI ǂ	India	2017-04-30 14:55:51	E. coli O157:H7	Pass
RFCL	2017-01-22 11:08:29	132188	132188	Inspection	1438041701007000	Sheep Meat	Company AI ǂ	India	2017-01-30 11:35:28	E. coli O157:H7	Pass
RFCL	2017-04-23 17:23:51	142854	142854	Inspection	1438071601020000	Sheep Meat	Company AI ǂ	India	2017-04-30 14:55:20	E. coli O157:H7	Pass
RFCL	2017-04-19 15:37:39	142503	142503	Inspection	1438071601029000	Sheep Meat	Company AI ǂ	India	2017-04-26 15:23:06	E. coli O157:H7	Pass
RFCL	2017-04-19 15:36:16	142502	142502	Inspection	1438071601029000	Sheep Meat	Company AI ǂ	India	2017-04-25 10:45:30	E. coli O157:H7	Pass
RFCL	2017-04-19 15:34:20	142501	142501	Inspection	1438071601029000	Sheep Meat	Company AI ǂ	India	2017-04-27 10:17:15	E. coli O157:H7	Pass
RFCL	2017-04-13 14:37:05	141908	141908	Inspection	1438070901031000	Sheep Meat	Company AI ǂ	India	2017-04-25 10:44:39	E. coli O157:H7	Pass
RFCL	2017-04-13 14:35:27	141907	141907	Inspection	1438070901031000	Sheep Meat	Company AI ǂ	India	2017-04-25 10:44:21	E. coli O157:H7	Pass
RFCL	2017-04-13 14:33:42	141906	141906	Inspection	1438070901031000	Sheep Meat	Company AI ǂ	India	2017-04-25 10:44:11	E. coli O157:H7	Pass
RFCL	2017-04-12 10:35:45	141573	141573	Inspection	1438070701033000	Sheep Meat	Company AI ǂ	India	2017-04-16 10:15:05	E. coli O157:H7	Pass
RFCL	2017-04-12 10:33:48	141572	141572	Inspection	1438070701033000	Sheep Meat	Company AI ǂ	India	2017-04-16 12:22:20	E. coli O157:H7	Pass
RFCL	2017-04-12 10:30:53	141571	141571	Inspection	1438070701033000	Sheep Meat	Company AI ǂ	India	2017-04-18 14:59:15	E. coli O157:H7	Pass
RFCL	2017-04-12 10:27:42	141570	141570	Inspection	1438070801020000	Sheep Meat	Company AI ǂ	India	2017-04-16 14:05:17	E. coli O157:H7	Pass
RFCL	2017-04-12 10:25:44	141569	141569	Inspection	1438070801020000	Sheep Meat	Company AI ǂ	India	2017-04-16 12:22:23	E. coli O157:H7	Pass
RFCL	2017-04-12 10:23:06	141568	141568	Inspection	1438070801020000	Sheep Meat	Company AI ǂ	India	2017-04-16 10:15:34	E. coli O157:H7	Pass
RFCL	2017-04-02 10:56:07	139954	139954	Inspection	1438070201011000	Sheep Meat	Company AI ǂ	India	2017-04-10 15:03:27	E. coli O157:H7	Pass
RFCL	2017-04-02 10:54:26	139949	139949	Inspection	1438070201011000	Sheep Meat	Company AI ǂ	India	2017-04-09 10:28:03	E. coli O157:H7	Pass
RFCL	2017-04-02 10:52:49	139948	139948	Inspection	1438070201011000	Sheep Meat	Company AI ǂ	India	2017-04-09 11:13:28	E. coli O157:H7	Pass
RFCL	2017-03-27 18:44:47	139016	139016	Inspection	2017031201002000	Sheep Meat	Unknown	India	2017-04-02 14:39:44	E. coli O157:H7	Pass
DFCL	2017-03-07 11:49:43	136885	136885	Inspection	1438060121033-001	Sheep Meat	Company CG	India	2017-03-10 10:52:54	E. coli O157:H7	Pass
DFCL	2017-02-27 11:24:48	135835	135835	Inspection	1438052221007-004	Sheep Meat	Company AI ǂ	India	2017-03-02 11:58:04	E. coli O157:H7	Pass
DFCL	2017-02-27 11:19:11	135833	135833	Inspection	1438052221007-003	Sheep Meat	Company AI ǂ	India	2017-03-02 09:42:41	E. coli O157:H7	Pass
DFCL	2017-02-27 11:12:00	135832	135832	Inspection	1438052221007-002	Sheep Meat	Company AI ǂ	India	2017-03-02 09:40:32	E. coli O157:H7	Pass
DFCL	2017-02-27 11:06:45	135818	135818	Inspection	1438052221007-001	Sheep Meat	Company AI ǂ	India	2017-03-02 10:41:32	E. coli O157:H7	Pass
DFCL	2017-02-27 10:48:20	135815	135815	Inspection	1438052421019-003	Sheep Meat	Company AI ǂ	India	2017-03-03 11:42:11	E. coli O157:H7	Pass
DFCL	2017-02-27 10:41:26	135814	135814	Inspection	1438052421019-002	Sheep Meat	Company AI ǂ	India	2017-03-03 11:45:08	E. coli O157:H7	Pass
DFCL	2017-02-27 10:36:13	135813	135813	Inspection	1438052421019-001	Sheep Meat	Company AI ǂ	India	2017-03-02 09:43:32	E. coli O157:H7	Pass
DFCL	2017-02-27 09:53:14	135791	135791	Inspection	1438051621028-002	Sheep Meat	Company AI ǂ	India	2017-03-02 10:40:47	E. coli O157:H7	Pass
	ǂ Multinational corporation
